# Supplementary material for: Mountain colonisation, miniaturisation and ecological evolution in a radiation of direct-developing New Guinea Frogs (Choerophryne, Microhylidae)
Source: PeerJ. 2017 Mar 30;5:e3077. doi: 10.7717/peerj.3077 (PMC5376113; doi:10.7717/peerj.3077)
Supplement: Appendix S3 — Treefile for chronogram estimated in BEAST with ancestral states. [file peerj-05-3077-s003.tre]

#NEXUS
Begin taxa;
	Dimensions ntax=45;
	Taxlabels
		A_exclamitans
		C_Muller_tiny
		C_alpestris
		C_amomani
		C_arndatorum
		C_brevicrus
		C_burtoni
		C_darlingtoni
		C_epirrhinos
		C_fafniri
		C_foyas_1
		C_foyas_2
		C_gracilirostris
		C_grylloides
		C_laurini
		C_longirostris
		C_microps
		C_moranpeep
		C_nigrescens
		C_pandanicolus
		C_porgera
		C_proboscidea_1
		C_purari
		C_rostellifer
		C_siegfriedi
		C_sp3
		C_sp4
		C_sp_foyas
		C_sp_juha
		C_sp_nov1
		C_tuberculus
		Cophixalus_balbus
		Cophixalus_humicola
		Cophixalus_tridactylus
		Copiula_major
		Copiula_obsti
		Copiula_pipiens
		Genyophryne_thomsoni
		Liophryne_dentata
		Liophryne_schlaginhaufeni
		Oreophryne_atrigularis
		Oreophryne_clamata
		Oreophryne_sibilans
		Oreophryne_unicolor
		Oxydactyla_crassa
		;
End;
Begin trees;
	Translate
		1 A_exclamitans,
		2 C_Muller_tiny,
		3 C_alpestris,
		4 C_amomani,
		5 C_arndatorum,
		6 C_brevicrus,
		7 C_burtoni,
		8 C_darlingtoni,
		9 C_epirrhinos,
		10 C_fafniri,
		11 C_foyas_1,
		12 C_foyas_2,
		13 C_gracilirostris,
		14 C_grylloides,
		15 C_laurini,
		16 C_longirostris,
		17 C_microps,
		18 C_moranpeep,
		19 C_nigrescens,
		20 C_pandanicolus,
		21 C_porgera,
		22 C_proboscidea_1,
		23 C_purari,
		24 C_rostellifer,
		25 C_siegfriedi,
		26 C_sp3,
		27 C_sp4,
		28 C_sp_foyas,
		29 C_sp_juha,
		30 C_sp_nov1,
		31 C_tuberculus,
		32 Cophixalus_balbus,
		33 Cophixalus_humicola,
		34 Cophixalus_tridactylus,
		35 Copiula_major,
		36 Copiula_obsti,
		37 Copiula_pipiens,
		38 Genyophryne_thomsoni,
		39 Liophryne_dentata,
		40 Liophryne_schlaginhaufeni,
		41 Oreophryne_atrigularis,
		42 Oreophryne_clamata,
		43 Oreophryne_sibilans,
		44 Oreophryne_unicolor,
		45 Oxydactyla_crassa
		;
tree TREE1 = [&R] (40[&height_95%_HPD={0.0,7.105427357601002E-15},length_range={20.123162365202607,37.57753556665152},length_95%_HPD={21.63931732943865,31.26146011674188},height_range={0.0,1.0658141036401503E-14},ecology.set.prob={1.0},alt_1.prob=0.365792759051186,alt_1="H",rate_95%_HPD={0.005180452106708733,0.0103033135112372},size=1.5800000000000005,rate_range={0.003385354877968925,0.0131659751…
End;
