# Supplementary material for: Mountain colonisation, miniaturisation and ecological evolution in a radiation of direct-developing New Guinea Frogs (Choerophryne, Microhylidae)
Source: PeerJ. 2017 Mar 30;5:e3077. doi: 10.7717/peerj.3077 (PMC5376113; doi:10.7717/peerj.3077)
Supplement: Supplemental Information 1 [file peerj-05-3077-s004.nex]

#NEXUS
begin taxa;
	dimensions ntax=132;
	taxlabels
	'ZMB62555;Copiula.obsti'
	'ZMB64112;Copiula.pipiens'
	'ZMB62594;Cophixalus.balbus'
	'ZMB62216;Oreophryne.atrigularis'
	'BPBM15370;Liophryne.dentata'
	'RG6936;Oreophryne.sibilans'
	'BPBM22754;Liophryne.schlaginhaufeni'
	'ZMB70188;Oreophryne.unicolor'
	'BPBM20357;Genyophryne.thomsoni'
	'ZMB69704;Cophixalus.humicola'
	'ZMB67353;Oreophryne.clamata'
	'60;A.spnov1'
	'140;A.spnov1'
	'17;A.exclamitans'
	'157;A.spnov1'
	'41;A.spnov1'
	'95;A.spnov1'
	'ZMB69696;Cophixalus.tridactylus'
	'ZMB62074;Copiula.major'
	'BPBM17061;Oxydactyla.crassa'
	'10;A.foyas2'
	'9;A.foyas2'
	'ZMB70311;A.laurini'
	'ZMB70312;A.laurini'
	'ZMB61913;A.laurini'
	'ZMB70313;A.laurini'
	'113;A.tuberculus'
	'59;A.tuberculus'
	'104;A.tuberculus'
	'85;A.tuberculus'
	'86;A.tuberculus'
	'68;A.tuberculus'
	'129;A.tuberculus'
	'72;A.tuberculus'
	'130;A.tuberculus'
	'37;A.tuberculus'
	'138;A.tuberculus'
	'101;A.sp4'
	'38;A.sp4'
	'70;A.spjuha'
	'71;A.spjuha'
	'90;A.sp3'
	'39;A.sp3'
	'112;A.sp3'
	'75;A.sp3'
	'44;A.darlingtoni'
	'133;A.darlingtoni'
	'21;A.pandanicolus'
	'69;A.fafniri'
	'105;A.fafniri'
	'148;A.fafniri'
	'20;A.fafniri'
	'150;A.fafniri'
	'7;A.foyas1'
	'8;A.foyas1'
	'99;A.alpestris'
	'100;A.alpestris'
	'98;A.alpestris'
	'73;A.moranpeep'
	'45;A.brevicrus'
	'92;A.M4'
	'149;A.brevicrus'
	'151;A.brevicrus'
	'15;C.longirostris'
	'14;C.longirostris'
	'13;C.longirostris'
	'16;C.longirostris'
	'80;C.proboscidea'
	'32;C.proboscidea'
	'83;C.proboscidea'
	'82;C.proboscidea'
	'81;C.proboscidea'
	'33;C.proboscidea'
	'50;C.proboscidea'
	'51;C.proboscidea'
	'107;C.kaugumi'
	'35;C.Kaugumi'
	'48;C.proboscidea'
	'58;C.proboscidea'
	'29;C.proboscidea'
	'62;C.proboscidea'
	'57;C.proboscidea'
	'28;C.proboscidea'
	'11;C.proboscidea'
	'23;C.gracilirostris'
	'87;C.gracilirostris'
	'25;C.gracilirostris'
	'26;C.gracilirostris'
	'91;C.burtoni'
	'AW18;C.burtoni'
	'76;C.burtoni'
	'155;C.purari'
	'156;C.purari'
	'77;C.porgera'
	'93;C.porgera'
	'125;C.grylloides'
	'ZMB70359;C.microps'
	'ZMB70360;C.microps'
	'123;C.epirrhinos'
	'124;C.epirrhinos'
	'3;C.nigrescens'
	'ZMB70354;C.nigrescens'
	'78;C.sp4foyas'
	'79;C.sp4foyas'
	'65;C.rostellifer'
	'64;C.rostellifer'
	'108;C.rostellifer'
	'27;C.rostellifer'
	'ZMB70342;C.amomani'
	'ZMB70348;C.arndatorum'
	'ZMB70346;C.arndatorum'
	'ZMB70352;C.arndatorum'
	'94;A.exclamitans'
	'103;A.tuberculus'
	'102;A.tuberculus'
	'111;A.sp4'
	'74;A.sp4'
	'144;A.brevicrus'
	'152;A.brevicrus'
	'132;A.sp3'
	'134;A.sp3'
	'89;A.sp3'
	'145;A.spjuha'
	'22;A.pandanicolus'
	'131;A.darlingtoni'
	'88;A.darlingtoni'
	'106;A.fafniri'
	'61;A.siegfriedi'
	'114;A.siegfriedi'
	'117;A.siegfriedi'
	'135;C.sp4foyas'
	'24;C.gracilirostris'
;
end;
begin characters;
	dimensions nchar=1347;
	format datatype=dna missing=? gap=-;
	matrix
	'ZMB62555;Copiula.obsti'	-------------------------------------GCCGGGAACTAC--CCAGCTTAAAACCCAAAGGACTTGACGGTGCCCCATCCCCCTAGAGGAGCCTGTTCTACAATCGATAACCCCCGATCAACCTCACCCCTTCTTGAATATCAGCCTGTATACCTCCGTCGCAAGCCCGTCATGTGAATGCATCAACGGACCCAACGATTCCATCACCACGTCAGGTCAAGGTGCAGCTTATGAAGCGGAATGAAATGGGCTACAATTTCTACTAGAACATACGGAACACTATGTGCAATATAGTCAC--AAGGCGGATTTAGCAGTAAAAAGAAAATAGAGAGTTCTTTTTAATTAGGCAATGAGGCGCGTACACACCGCCCGTCACCCTCTTCAAATA…
	'ZMB64112;Copiula.pipiens'	------------------------------------GCCAGGAAATTACGCCAAGCTTAAAACCCAAAGGACTTGACGGTGCCCCATCCCCCTAGAGGAGCCTGTTCTATAATCGATAATCCCCGATACACCTCACCACTTCTTGAACATCAGCCTGTATACCTCCGTCGCAAGCCCGCCATGTGAACGCATCAGCGGACCCAACGATTTCATCATTACGTCAGGTCAAGGTGCAGCCCATGAAGTGGAAAGAAATGGGCTACAATCTCTACTAGAACAAACGGAAAACTACATGCAACATAGTAAC--AAGGCGGATTTAGTAGTAAAAA-AAAATAGAGAATCTTTTTTAACCCGGCACTGAGGTGCGTACATACCGCCCGTCACCCTCTTCAAACA…
	'ZMB62594;Cophixalus.balbus'	------------------------------------GCCAGGGAATTACGCCAAGCTTAAAACCCAAAGGACCTGACGGTACCCCATCCCCCTAGAGGAGCCTGTTCTATAATCGATAATCCCCGATACACCTCACCCCCTCTTGAATTTCAGCCTGTATACCTCCGTCGCAAGCCTACCATGTGAATGCAACAGTAAGCCTAAAGACCACATACATACGTCAGGTCAAGGTGCAGCCCATGAGGCGGGAAGAAATGGGCTACAATTTCTAATAGAACAAACGGAAGACTGCATGCAACACAGTCAC--AAGGCGGATTTAGCAGTAAAAAGAAACCAGAGAGTTCTTTTTAACCCGGCCCTGGGGTGTGTACACACCGCCCGTCACCCTCTTCATGAA…
	'ZMB62216;Oreophryne.atrigularis'	------------------------------------GCCAGGGAACTACGGCAAGCTTAAAACCCAAAGGACTTGACGGTGTCCCACCTACCTAGAGGAGCCTGTTCTATAATCGATAATCCCCGATACACCCCACCTCCCCTCGCAGCCCAGCCTGTATACCTCCGTCGCAAGCTTACCGCCTGAGCGCCCCAGTAAGCTAAAAGATCACATCCACACGTCAGGTCAAGGTGCAGCCTATGGGGCGGAAAGAAATTGGCTACAATTTCTATTAGAACACACGGAAAGCTGT-TGCAACACAGCTC-TGAAGGCGGATTTAGAAGTAAAAAGAAAATAGAGAGTTCTTTTTAAACTAGCACTGGGACATGTACACACCGCCCGTCACCCTCTTCAACAT…
	'BPBM15370;Liophryne.dentata'	------------------------------------GCCTGGAAATTACGTCAAGCTTAAAACCCAAAGGACTTGACGGTGTCCCATCCCCCTAGAGGAGCCTGTTCTATAATCGATTTTCCCCGATTTACCTCACCACCCCTTGAAACTCAGTCTGTATACCTCCGTCGCAAGCTTACCATGTGAACGCATTAGTGAGCTTAAAAATTTTATTTACACGTCAGGTCAAGGTGCAGCCCATGGGCTGGAAAGAAATGGGCTACAGTTTCTATTAGAACAAACGAAAAACTACATGCAATATAGCTATTGAAGGCGGATTTAGAAGTAAAAAGAAAACAGAGAGTTCTTTTTAATTGGGCTCTGGGACGCGTACACACCGCCCGTCATCCTCTTCATAAT…
	'RG6936;Oreophryne.sibilans'	-------------------------------------GCCGGGAATTACGCCAAGCTTAAAACCCAAAGGACTTGACGGTGTCCCATCCCCCTAGAGGAGCCTGTTCTATAATCGATACCCCCCGCTATACCTCACCGCCCCTTGCAACTCAGCCTGTATACCTCCGTCGCAAGCTTACTATGTGAGTATTCCAGTCAGCCTAAAGGTCTCACCAACACGTCAGGTCAAGGTGCAGCCCATGAGACGGAAAGAAATGGGCTACAATTTCTACTAGAACAAACGAAAGACTGCATGAAACACAGTCATTGAAGGCGGATTTAGCAGTAAAAAGAAAATAGAGAGTTCTTTTTAACTGGGCACTGGGACGCGTACACACCGCCCGTCACCCTCTTTGATAA…
	'BPBM22754;Liophryne.schlaginhaufeni'	------------------------------------GCCAGGGTATTACGCCAAGCTTAAAACCCAAAGGACTTGACGGTGTCCCATCCCTCTAGAGGAGCCTGTTCTATAATCGATTACCCACGATTTACCTTACCCCTTCTTGAAATTCAGTCTGTATACCTCCGTCGCAAGCTTACCCTGTGAACGCATTAGTGAGCCAAAAGATCTCATCCATACGTCAGGTCAAGGTGCAGCCCACGAAGGGGGAAGAAATGGGCTACAATCTCTACTAGAACAAACGGAAGATTACATGAAACACAAATCC-CAAGGTGGATTTAGTAGTAAAAAGAAAGCAGAGCATTCTTTTTAATCAGGCGCTGGGACGCGTACACACCGCCCGTCACCCTCCTCAAAAT…
	'ZMB70188;Oreophryne.unicolor'	----------------------------------------------TACGTCAAACTTAAAACCCAAAGGACTTGACGGTGTCTCACCCACCTAGAGGAGCCTGTTCTATAATCGATTATCCCCGATACACCCCACCGCTTCTTGCCACTCAGCCTGTATACCTCCGTCGCAAGCTTACCATGTGAATGCACCAGTAAGCCAAAAGATCCCATACAAACGTCAGGTCAAGGTGCAGCCTACGAAGCGGGAGATAATGGGCTACAATCTCTACTAGAACAAACGGAAGGCTGCATGAAACACAGCCCC--AAGGCGGATTTAGCAGTAAAAAGAAAATAGAGAGTTCTTTTTAATTAGGTA-TGGGACGCGTACACACCGCCCGTCACCCTCTTCA-ACA…
	'BPBM20357;Genyophryne.thomsoni'	------------------------------------GCCCGGGAATTACGCCAAGCTTAAAACCCAAAGGACTTGACGGTGTCCCACCCACCTAGAGGAGCCTGTTCTATAATCGATTATCCCCGATTTACCCCACCACTTCTCGATATTCAGTCTGTATACCTCCGTCGCAAGCTTACCATGTGAACGCACAAGTGAGCCAAAAGATTTCATCCATACGTCAGGTCAAGGTGCAACCTACGAAGCGGAAAGAAATGGGCTACAATCTCTATTAGAACAAACGAAAGATTACGTGAAATACACTCATCGAAGGCGGATTTAGTAGTAAAAAGAAACCAGAGAGTTCTTTTTAATTAGGCGCTGGGACGCGTACACACCGCCCGTCACCCTCTTCA-CAC…
	'ZMB69704;Cophixalus.humicola'	------------------------------------GCCCGGGAATTACGCCAAGCTTAAAACCCAAAGGACTTGACGGTGCCCCATCCTACTAGAGGAGCCTGTTCTATAACCGATTCTCCACGATACACCTCACCGCTTCTTG--ACACAGCCTGTATACCTCCGTCGCAAGCTTACCCTGTGAACGCACTAGTGAGCCTAAGGACCCTGTCAACACGTCAGGTCAAGGTGCAGCCTACGAAGCGGGAAGAAATGGGCTACAATCTCTACTAGAACAAACGAAAAACCACCTGCAACAGGGGTTTTGAAGGCGGATTTAGTAGTAAAAAGAAAGCAGAGAGTTCTTTTTAACCAGGCGCTGGGACGCGTACACACCGCCCGTCACCCTCTTCAAACT…
	'ZMB67353;Oreophryne.clamata'	----------------------------------------GGGAATTACGCCAAGCTT-AAACCCAAAGGACTTGACGGTGTCCCACCCCCCTAGAGGAGCCTGTTCTATAATCGATTCTCCCCGATCTACCTTACCGCCTCTTGCAATCCAGCCTGTATACCTCCGTCGTAAGCTTACCATGTGAACGCACCAGTGGGCCCAATGATCCCATACACACGTCAGGTCAAGGTGCAGCCTACGAAGCGGAAAGAAATGGGCTACAATTTCTATTAGAACAAACGGAAGACTACCTGAAACATAGTCATAGAAGGCGGATTTAGTAGTAAAAGGAAAATAGAGTGTTCCTTTTAAATAGGCACTGGGACGCGTACACACCGCCCGTCACCCTCTTCAAAGA…
	'60;A.spnov1'	CTATGCCTAACCATAAAACA---ACTCACACACACCGCCAGGGAATTACGCCAAGCTTAAAACCCAAAGGACTTGACGGTGCCCCATCCAACTAGAGGAGCCTGTTCTATAATCGATTTTCCCCGATCCACCTCACCGCCTCTTGAA-CACAGCCTGTATACCTCCGTCGCAAGCTTACCCTGTGAACGCATTAGTGAGCTAAAAAATTTCATTCATACGTCAGGTCAAGGTGCAGCCTACGAGACGGGAAGAAATGGGCTACAGTCTCTACTAGAACAAACGGAAGGCTACATGAAATACAGCC--TAAAGGCGGATTTAGTAGTAAAAAGAAAGTAGAGAGTTCTTTTTAACCCGGCCCTGGGGCGCGTACACACCGCCCGTCACCCTCTTCA----…
	'140;A.spnov1'	CTATGCCTAACCATAAAACA---ACTCACACACACCGCCAGGGAATTACGCCAAGCTTAAAACCCAAAGGACTTGACGGTGCCCCATCCAACTAGAGGAGCCTGTTCTATAATCGATTTTCCCCGATCCACCTCACCGCCTCTTGAA-CACAGCCTGTATACCTCCGTCGCAAGCTTACCCTGTGAACGCATTAGTGAGCTAAAAAATTTCATTCATACGTCAGGTCAAGGTGCAGCCTACGAGACGGGAAGAAATGGGCTACAGTCTCTACTAGAACAAACGGAAGGCTACATGAAATACAGCC--TAAAGGCGGATTTAGTAGTAAAAAGAAAGTAGAGAGTTCTTTTTAACCCGGCCCTGGGGCGCGTACACACCGCCCGTCACCCTCTTCA----…
	'17;A.exclamitans'	CTATGCCTGACCGTAAAACA---ACTCACACACACCGCCAGGGGATTACGCCAAGCTTAAAACCCAAAGGACTTGACGGTGCCCCATCCCACTAGAGGAGCCTGTTCTATAATCGATTTTCCCCGATCCACCTCACCCCCTCTTGAACACCAGCCTGTATACCTCCGTCGCAAGCTTACCATGTGAACGCATTAGTGAGCTAAAAAATTTCATTCATACGTCAGGTCAAGGTGCAGCCCACGAGGCGGGAAGAAATGGGCTACAGTCTCTGCTAGAACAAACAGAAGGCTACATGAAACATAGCC--TGAAGGCGGATTTAGTAGTAAAAAGAAATTAGAGAGTTCTTTTTAACCCGGCCCTGGGACGCGTACACACCGCCCGTCACCCTCTTCA----…
	'157;A.spnov1'	CTATGCCTGACCGTAAAACA---ACTCACACACACCGCCAGGGAATTACGCCAAGCTTAAAACCCAAAGGACTTGACGGTGCCCCATCCCACTAGAGGAGCCTGTTCTATAATCGATTTTCCCCGATCCACCTCACCGCCTCTTGAACACCAGCCTGTATACCTCCGTCGTAAGCTTACCATGTGAACGCATTAGTGAGCTAAAAAATTTCATTCATACGTCAGGTCAAGGTGCAGCCCACGATGCGGGAAGAAATGGGCTACAGTTTCTGCTAGAACAAACGGAAGGCTACATGAAACATAGCC--TAAAGGCGGATTTAGTAGTAAAAAGAAAATAGAGAGTTCTTTTTAACCCGGCCCTGGGACGCGTACACACCGCCCGTCACCCTCTTCATATA…
	'41;A.spnov1'	----------CCGTAAAACA---ACTCACACACACCGCCAGGGAATTACGCCAAGCTTAAAACCCAAAGGACTTGACGGTGTCCCATCCCACTAGAGGAGCCTGTTCTATAATCGATTCTCCCCGATCCACCTCACCGCCTCTTGAACACCAGCCTGTATACCTCCGTCGTAAGCTTACCATGTGAACGCATTAGTGAGCTAAAAAATTTCATTCATACGTCAGGTCAAGGTGCAGCCCACGATGCGGGAAGAAATGGGCTACAGTTTCTGCTAGAACAAACGGAAGGCTACATGAAACATAACC--TAAAGGCGGATTTAGTAGTAAAAAGAAAATAGAGAGTTCTTTTTAACCCGGCCCTGGGACGCGTACACACCGCCCGTCACCCTCTTCA----…
	'95;A.spnov1'	CTATGCCTGACCGTAAAACA---ACTCACACACACCGCCAGGGAATTACGCCAAGCTTAAAACCCAAAGGACTTGACGGTGTCCCATCCCACTAGAGGAGCCTGTTCTATAATCGATTCTCCCCGATCCACCTCACCGCCTCTTGAACACCAGCCTGTATACCTCCGTCGTAAGCTTACCATGTGAACGCATTAGTGAGCTAAAAAATTTCATTCATACGTCAGGTCAAGGTGCAGCCCACGATGCGGGAAGAAATGGGCTACAGTTTCTGCTAGAACAAACGGAAGGCTACATGAAACATAACC--TAAAGGCGGATTTAGTAGTAAAAAGAAAATAGAGAGTTCTTTTTAACCCGGCCCTGGGACGCGTACACACCGCCCGTCACCCTCTTCA----…
	'ZMB69696;Cophixalus.tridactylus'	------------------------------------GGCCTGGAATTACGCCAAGCTT-AAACCCAAAGGACTTGACGGTGCCCCATCCTACTAGAGGAGCCTGTTCTATAATCGATTCCCCCCGATATACCTCACCGCCTCTTGCA-AACAGCCTGTATACCTCCGTCGCAAGCTTACCATGTGAACGCACTAGTGAGCTCAAAGGTCCCACCCACACGTCAGGTCAAGGTGCAGCCTACGGGACGGCAAGAAATGGGCTACAATCTCTACTAGAACAAACGAAAGACTACATGCAACACAGTCATTGAAGGCGGATTTAGCAGTAAAAAGGAAACAGAGAGTTCTTTTTAACCAGGCGCTGAGGCGCGTACACACCGCCCGTCACCCTCTTCAAACT…
	'ZMB62074;Copiula.major'	------------------------------------GCCAGGGGATTACGCCAAGCTTAAAACCCAAAGGACTTGACGGTGCCCCATCCACCTAGAGGAGCCTGTTCTATAATCGATTCTCCCCGATCTACCTCACCCCTTCTTGAACCCCAGTCTGTATACCTCCGTCGCAAGCTTACCATATGAACGTCCTAGTAAGCCTAAAGGTTTTGCCCCCACGTCAGGTCAAGGTGCAGCCCACGAAGCGGAAAGAAATGGGCTACAATCTCTACTAGAACAAACGGAAGACTTCATGAAACACAGTCA-TTAAGGCGGATCTAGTAGTAAAAAGAAAATAGAGAGTTCTTTTTAATAAGGCGCTGGGACGCGTACACACCGCCCGTCACCCTCTTCATAAT…
	'BPBM17061;Oxydactyla.crassa'	------------------------------------GCCAGGGAATTACGCCAAGCTTAAAACCCAAAGGACTTGACGGTGTCCCACCCTCCTAGAGGAGCCTGTTCTCTAATCGATTCTCCCCGATCCACCTCACCGCCTCTTGAAACCCAGTCTGTATACCTCCGTCGCAAGCTTACCATGTGAACGCATTAGTGGGCTTAAAAATCCCATTCACACGTCAGGTCAAGGTGCAGCCCACGAGGCGGGAAGAAATGGGCTACAATCTCTATTAGAACAAACGAAAGACTGCATGCAATACAGTTAC-CAAGGCGGATTTAGAAGTAAAAAGAAAATAGAGAGTTCTTTTTAATTAGGCCCTGGGACGCGTACACACCGCCCGTCACCCTCTTCACAAT…
	'10;A.foyas2'	CTATGCTTAGCCATAAAACATTAACCCACACAACCCGCCAGGGAATTACGCCAAGCTTAAAACCCAAAGGACTTGACGGTGCCCCACCCACCTAGAGGAGCCTGTTCTATAATCGATTCTCCCCGATCTACCTCACCGCCTCTTGAAAACCAGTCTGTATACCTCCGTCGCAAGCTTACCATGTGAACGCACCAGTGAGCCAAAAGATACCACCCATACGTCAGGTCAAGGTGCAGCCCACGAAGCGGGAAGAAATGGGCTACAATCTCTACTAGAACAAACGGAAGACTGTATGAAACACAGTTA-TGAAGGCGGATTTAGTAGTAAAAAGAAAACAGAGTGTTCTTTTTAACTAGGCGCTGGGACGCGTACACACCGCCCGTCACCCTCTTCAAAAA…
	'9;A.foyas2'	CTATGCTTAGCCATAAAACATTAACCCACACAACCCGCCAGGGAATTACGCCAAGCTTAAAACCCAAAGGACTTGACGGTGCCCCACCCACCTAGAGGAGCCTGTTCTATAATCGATTCTCCCCGATCTACCTCACCGCCTCTTGAAAACCAGTCTGTATACCTCCGTCGCAAGCTTACCATGTGAACGCACCAGTGAGCCAAAAGATACCACCCATACGTCAGGTCAAGGTGCAGCCCACGAAGCGGGAAGAAATGGGCTACAATCTCTACTAGAACAAACGGAAGACTGTATGAAACACAGTTA-TGAAGGCGGATTTAGTAGTAAAAAGAAAACAGAGTGTTCTTTTTAACTAGGCGCTGGGACGCGTACACACCGCCCGTCACCCTCTTCAAAAA…
	'ZMB70311;A.laurini'	------------------------------------GCCA-GGAATTACGCCAAGCTTAAAACCCAAAGGACTTGACGGTGCCCCACCCTCCTAGAGGAGCCTGTTC-ATAATCGATTCTCCCCGATCTACCTCTCCGCCTCTTGAAAACCAGTCTGTATACCTCCGTCGCAAGCTTACCATGTGAACGCA-CAGTGAGCCAAAAGATCCCACCCAAACGTCAGGTCAAGGTGCAGCCCACGAAGCGGGAAGAAATGGGCTACAATCTCTACTAGAACAAACGGAAAACTGTATGAAACACAGTTA-TGAAGGCGGATTTAGTAGTAAAAAGAAAACAGAGTGTTCTTTTTAACTAGGCGCTGGGACGCGTACACACCGCCCGTCACCCTCTTCAAAAA…
	'ZMB70312;A.laurini'	------------------------------------GCCAGGGAATTACGCCAAGCTTAAAACCCAAAGGACTTGACGGTGCCCCACCCTCCTAGAGGAGCCTGTTCTATAATCGATTCTCCCCGATCTACCTCTCCGCCTCTTGAAAACCAGTCTGTATACCTCCGTCGCAAGCTTACCATGTGAACGCA-CAGTGAGCCAAAAGATCCCACCCAAACGTCAGGTCAAGGTGCAGCCCACGAAGCGGGAAGAAATGGGCTACAATCTCTACTAGAACAAACGGAAAACTGTATGAAACACAGTTA-TGAAGGCGGATTTAGTAGTAAAAAGAAAACAGAGTGTTCTTTTTAACTAGGCGCTGGGACGCGTACACACCGCCCGTCACCCTCTTCAAAAA…
	'ZMB61913;A.laurini'	------------------------------------GCCAGGGAATTACGCCAAGCTTAAAACCCAAAGGACTTGACGGTGCCCCACCCTCCTAGAGGAGCCTGTTCTATAATCGATTCTCCCCGATCTACCTCTCCGCCTCTTGAAAACCAGTCTGTATACCTCCGTCGCAAGCTTACCATGTGAACGCA-CAGTGAGCCAAAAGATCCCACCCAAACGTCAGGTCAAGGTGCAGCCCACGAAGCGGGAAGAAATGGGCTACAATCTCTACTAGAACAAACGGAAAACTGTATGAAACACAGTTA-TGAAGGCGGATTTAGTAGTAAAAAGAAAACAGAGTGTTCTTTTTAACTAGGCGCTGGGACGCGTACACACCGCCCGTCACCCTCTTCAAAAA…
	'ZMB70313;A.laurini'	------------------------------------------------------GCTTAAAAACCAAAGGACTTGACGGTGCCCCACCCTCCTAGAGGAGCCTGTTCTATAATCGATTCTCCCCGATCTACCTCTCCGCCTCTTGAAAACCAGTCTGTATACCTCCGTCGCAAGCTTACCATGTGAACGCA-CAGTGAGCCAAAAGATCCCACCCAAACGTCAGGTCAAGGTGCAGCCCACGAAGCGGGAAGAAATGGGCTACAATCTCTACTAGAACAAACGGAAAACTGTATGAAACACAGTTA-TGAAGGCGGATTTAGTAGTAAAAAGAAAACAGAGTGTTCTTTTTAACTAGGCGCTGGGACGCGTACACACCGCCCGTCACCCTCTTCAAAAA…
	'113;A.tuberculus'	-TATGCTTAGCTATAAAATATTAACCCACATAACCCGCCAGGGAATTACGCCAAGCTTAAAACCCAAAGGACTTGACGGTGCCCCACCCCCCTAGAGGAGCCTGTTCTATAATCGATTTTCCACGATTTACCTCACCGCCTCTCGAAACCCAGTCTGTATACCTCCGTCGTAAGCTTACCATGTGAACGCATCAGTGAGCCTAATGATTTCATCAACACGTCAGGTCAAGGTGCAGCCCATGGGGCGGAAAGAAATGGGCTACAATCTCTATTAGAACAAACGAAAAACTGTGTGAAACACAGTTACTGAAGGCGGATTTAGTAGTAAAAAGAAAATAGAGAGTTCTTTTTAACTAGGCGCTGGGACGCGTACACACCGCCCGTCACCCTCTTCA-AAA…
	'59;A.tuberculus'	CTATGCTTAGCTATAAAATATTAACCCACATAACCCGCCAGGGAATTACGCCAAGCTTAAAACCCAAAGGACTTGACGGTGCCCCACCCCCCTAGAGGAGCCTGTTCTATAATCGATTTTCCACGATTTACCTCACCGCCTCTCGAAACCCAGTCTGTATACCTCCGTCGTAAGCTTACCATGTGAACGCATCAGTGAGCCTAATGATTTCATCAACACGTCAGGTCAAGGTGCAGCCCATGGGGCGGAAAGAAATGGGCTACAATCTCTATTAGAACAAACGAAAAACTGTGTGAAACACAGTTACTGAAGGCGGATTTAGTAGTAAAAAGAAAATAGAGAGTTCTTTTTAACTAGGCGCTGGGACGCGTACACACCGCCCGTCACCCTCTTCA-AAA…
	'104;A.tuberculus'	CTATGCTTAGCTATAAAATATTAACCCACACAACCCGCCAGGGAATTACGCCAAGCTTAAAACCCAAAGGACTTGACGGTGCCCCACCCCTCTAGAGGAGCCTGTTCTATAATCGATTTTCCACGATCTACCTCACCGCTTCTCGAAACCCAGTCTGTATACCTCCGTCGTAAGCTTACCATGTGAACGCATCAGTGAGCCTAATGATTTCATCAACACGTCAGGTCAAGGTGCAGCCCATGGGGCGGAAAGAAATGGGCTACAATCTCTATTAGAACAAACGAAAAACTGTGTGAAACACAGTTACTGAAGGCGGATTTAGTAGTAAAAAGAAAATAGAGAGTTCTTTTTAACTAGGCGCTGGGACGCGTACACACCGCCCGTCACCCTCTTCA-AAA…
	'85;A.tuberculus'	-TATGCTTAGCTATAAAATATTAACCCACACAACCCGCCAGGGAATTACGCCAAGCTTAAAACCCAAAGGACTTGACGGTGCCCCACCCCTCTAGAGGAGCCTGTTCTATAATCGATTATCCACGATCTACCTCACCGCTTCTCGAAACCCAGTCTGTATACCTCCGTCGTAAGCTTACCATGTGAACGCATCAGTGAGCCTAATGATTTCATCAACACGTCAGGTCAAGGTGCAGCCCATGGGGCGGAAAGAAATGGGCTACAATCTCTATTAGAACAAACGAAAAACTGTGTGAAACACAGTTACTGAAGGCGGATTTAGTAGTAAAAAGAAAATAGAGAGTTCTTTTTAACTAGGCGCTGGGGCGCGTACACACCGCCCGTCACCCTCTTCA-AAA…
	'86;A.tuberculus'	CTATGCTTAGCTATAAAATATTAACCCACACAACCCGCCAGGGAATTACGCCAAGCTTAAAACCCAAAGGACTTGACGGTGCCCCACCCCTCTAGAGGAGCCTGTTCTATAATCGATTATCCACGATCTACCTCACCGCTTCTCGAAACCCAGTCTGTATACCTCCGTCGTAAGCTTACCATGTGAACGCATCAGTGAGCCTAATGATTTCATCAACACGTCAGGTCAAGGTGCAGCCCATGGAGCGGAAAGAAATGGGCTACAATCTCTATTAGAACAAACGAAAAACTGTGTGAAACACAGTTACTGAAGGCGGATTTAGTAGTAAAAAGAAAATAGAGAGTTCTTTTTAACTAGGCGCTGGGGCGCGTACACACCGCCCGTCACCCTCTTCA-AAA…
	'68;A.tuberculus'	-TATGCTTAGCTATAAAATATTAACCCACACAACCCGCCAGGGAATTACGCCAAGCTTAAAACCCAAAGGACTTGACGGTGCCCCACCCCTCTAGAGGAGCCTGTTCTATAATCGATTATCCACGATCTACCTCACCGCTTCTCGAAACCCAGTCTGTATACCTCCGTCGTAAGCTTACCATGTGAACGCATCAGTGAGCCTAATGATTTCATCAACACGTCAGGTCAAGGTGCAGCCCATGGAGCGGAAAGAAATGGGCTACAATCTCTATTAGAACAAACGAAAAACTGTGTGAAACACAGTTACTGAAGGCGGATTTAGTAGTAAAAAGAAAATAGAGAGTTCTTTTTAACTAGGCGCTGGGGCGCGTACACACCGCCCGTCACCCTCTTCA-AAA…
	'129;A.tuberculus'	-TATGCTTAGCTATAAAATATTAACCCACACAACCCGCCAGGGAATTACGCCAAGCTTAAAACCCAAAGGACTTGACGGTGCCCCACCCCTCTAGAGGAGCCTGTTCTATAATCGATTATCCACGATCTACCTCACCGCTTCTCGAAACCCAGTCTGTATACCTCCGTCGTAAGCTTACCATGTGAACGCATCAGTGAGCCTAATGATTTCATCAACACGTCAGGTCAAGGTGCAGCCCATGGAGCGGAAAGAAATGGGCTACAATCTCTATTAGAACAAACGAAAAACTGTGTGAAACACAGTTACTGAAGGCGGATTTAGTAGTAAAAAGAAAATAGAGAGTTCTTTTTAACTAGGCGCTGGGGCGCGTACACACCGCCCGTCACCCTCTTCA-AAA…
	'72;A.tuberculus'	-TATGCTTAGCTATAAAATATTAACCCACACAACCCGCCAGGGAATTACGCCAAGCTTAAAACCCAAAGGACTTGACGGTGCCCCACCCCTCTAGAGGAGCCTGTTCTATAATCGATTATCCACGATCTACCTCACCGCTTCTCGAAACCCAGTCTGTATACCTCCGTCGTAAGCTTACCATGTGAACGCATCAGTGAGCCTAATGATTTCATCAACACGTCAGGTCAAGGTGCAGCCCATGGAGCGGAAAGAAATGGGCTACAATCTCTATTAGAACAAACGAAAAACTGTGTGAAACACAGTTACTGAAGGCGGATTTAGTAGTAAAAAGAAAATAGAGAGTTCTTTTTAACTAGGCGCTGGGGCGCGTACACACCGCCCGTCACCCTCTTCA-AAA…
	'130;A.tuberculus'	-TATGCTTAGCTATAAAATATTAACCCACACAACCCGCCAGGGAATTACGCCAAGCTTAAAACCCAAAGGACTTGACGGTGCCCCACCCCTCTAGAGGAGCCTGTTCTATAATCGATTATCCACGATCTACCTCACCGCTTCTCGAAACCCAGTCTGTATACCTCCGTCGTAAGCTTACCATGTGAACGCATCAGTGAGCCTAATGATTTCATCAACACGTCAGGTCAAGGTGCAGCCCATGGAGCGGAAAGAAATGGGCTACAATCTCTATTAGAACAAACGAAAAACTGTGTGAAACACAGTTACTGAAGGCGGATTTAGTAGTAAAAAGAAAATAGAGAGTTCTTTTTAACTAGGCGCTGGGGCGCGTACACACCGCCCGTCACCCTCTTCA-AAA…
	'37;A.tuberculus'	-----------TATAAAATATTAACCTACACAAACCGCCAGGGAATTACGCCAAGCTTAAAACCCAAAGGACTTGACGGTGCCCCACCCCTCTAGAGGAGCCTGTTCTATAATCGATTTTCCACGATTTACCTCACCGCCTCTCGAAACCCAGTCTGTATACCTCCGTCGTAAGCTTACCATGTGAACGCATCAGTGAGCCTAATGATTTCATCAACACGTCAGGTCAAGGTGCAGCCCATGGGGCGGAAAGAAATGGGCTACAATCTCTATTAGAACAAACGAAAAACTGTGTGAAACACAGTTACTGAAGGCGGATTTAGTAGTAAAAAGAAAATAGAGAGTTCTTTTTAACTAGGCGCTGGGACGCGTACACACCGCCCGTCACCCTCTTCA--AA…
	'138;A.tuberculus'	----------------------------------------------TACGCCAAGCTTAAAACCCAAAGGACTTGACGGTGCCCCACCCCTCTAGAGGAGCCTGTTCTATAATCGATTTTCCACGATTTACCTCACCGCCTCTCGAAACCCAGTCTGTATACCTCCGTCGTAAGCTTACCATGTGAACGCATCAGTGAGCCTAATGATTTCATCAACACGTCAGGTCAAGGTGCAGCCCATGGGGCGGAAAGAAATGGGCTACAATCTCTATTAGAACAAACGAAAAACTGTGTGAAACACAGTTACTGAAGGCGGATTTAGTAGTAAAAAGAAAATAGAGAGTTCTTTTTAACTAGGCGCTGGGACGCGTACACACCGCCCGTCACCCTCTTCA--AA…
	'101;A.sp4'	CTATGCTTAGCCGTAAAATATTAACCCACACAACCCGCCAGGGAATTACACCAAGCTTAAAACCCAAAGGACTTGACGGTGCCCCATCCCTCTAGAGGAGCCTGTTCTATAATCGATTTTCCCCGATCCACCTCACCGTTCCTTGAAATCCAGTCTGTATACCTCCGTCGTAAGCTTACCATGTGAACGCACCAGTGAGCCTAAAGATTTCATCAACACGTCAGGTCAAGGTGCAGCCCACGGAACGGGAAGAAATGGGCTACAATCTCTACTAGAACAAACGGAAAACTGCGTGAAACACAGTTACTGAAGGCGGATTTAGTAGTAAAAAGAAAATAGAGAGTTCTTTTTAATCAGGCCCTGGGACGCGTACACACCGCCCGTCACCCTCTTCA-CAA…
	'38;A.sp4'	----------CCGTAAAATATTAACCCACACAGCCCGCCAGGGAATTACACCAAGCTTAAAACCCAAAGGACTTGACGGTGCCCCATCCCTCTAGAGGAGCCTGTTCTATAATCGATTTTCCCCGATCCACCTCACCGTTCCTTGAAATCCAGTCTGTATACCTCCGTCGTAAGCTTACCATGTGAACGCGCCAGTGAGCCTAAAGATTTCATCAACACGTCAGGTCAAGGTGCAGCCCACGGAACGGGAAGAAATGGGCTACAATCTCTACTAGAACAAACGGAAAACTGCGTGAAACACAGTTACTGAAGGCGGATTTAGTAGTAAAAAGAAAATAGAGAGTTCTTTTTAATCAGGCCCTGGGGCGCGTACACACCGCCCGTCACCCTCTTCA--AA…
	'70;A.spjuha'	CTATGCTTAGCCGTAAAATATTAACCCACACAACCCGCCAGGGAATTACGCCAAGCTTAAAACCCAAAGGACTTGACGGTGTCCCATCCCCCTAGAGGAGCCTGTTCTATAATCGATTCTCCCCGATCTACCTTACCGTTTCTTGAAACCCAGTCTGTATACCTCCGTCGCAAGCTTACCATGTGAACGCA-CAGTGAGCCTAAAGATCTCATCCAAACGTCAGGTCAAGGTGCAGCCCACGGAACGGAAAGAAATGGGCTACAATCTCTACTAGAACAAACGGAAAGCTGTATGAAACACAGTTATTGAAGGCGGATTTAGTAGTAAAAAGAAAACAGAGTGTTCTTTTTAACTAGGCGCTGGGACGCGTACACACCGCCCGTCACCCTCTTCA-AAA…
	'71;A.spjuha'	CTATGCTTAGCCGTAAAATATTAACCCACACAACCCGCCAGGGAATTACGCCAAGCTTAAAACCCAAAGGACTTGACGGTGTCCCATCCCCCTAGAGGAGCCTGTTCTATAATCGATTCTCCCCGATCTACCTTACCGTTTCTTGAAACCCAGTCTGTATACCTCCGTCGCAAGCTTACCATGTGAACGCA-CAGTGAGCCTAAAGATCTCATCCAAACGTCAGGTCAAGGTGCAGCCCACGGAACGGAAAGAAATGGGCTACAATCTCTACTAGAACAAACGGAAAGCTGTATGAAACACAGTTATTGAAGGCGGATTTAGTAGTAAAAAGAAAACAGAGTGTTCTTTTTAACTAGGCGCTGGGACGCGTACACACCGCCCGTCACCCTCTTCA-AAA…
	'90;A.sp3'	CTATGCTTAGCCGTAAAATATTAACCCACACAGCTCGCCAGGGAATTACGCCAAGCTTAAAACCCAAAGGACTTGACGGTGTCCCACCCTTCTAGAGGAGCCTGTTCTATAATCGATTCTCCCCGATCTACCTCACCGTCTCTTGAAATCCAGTCTGTATACCTCCGTCGCAAGCTTACCATGTGAACGCA-CAGTGAGCCTAAAGATTCCACCTACACGTCAGGTCAAGGTGCAGCCCACGGAACGGAAAGAAATGGGCTACAATCTCTACTAGAACAAACGGAAAACTGTATGAAACACAGTTACTGAAGGCGGATTTAGTAGTAAAAAGAAAATAGAGAGTTCTTTTTAACTAGGCGCTGGGACGCGTACACACCGCCCGTCACCCTCTTCA-AAA…
	'39;A.sp3'	CTATGCTTAGCCGTAAAATATTAACCCACACAGCCCGCCAGGGAATTACGCCAAGCTTAAAACCCAAAGGACTTGACGGTGTCCCACCCTTCTAGAGGAGCCTGTTCTATAATCGATTCTCCCCGATCTACCTCACCGTCTCTTGAAATCCAGTCTGTATACCTCCGTCGCAAGCTTACCATGTGAACGCACCAGTGAGCCTAAAGATTCCACCTACACGTCAGGTCAAGGTGCAGCCCACGGAACGGAAAGAAATGGGCTACAATCTCTACTAGAACAAACGGAAAACTGCATGAAACACAGTTACTGAAGGCGGATTTAGTAGTAAAAAGAAAATAGAGAGTTCTTTTTAACTAGGCACTGGGACGCGTACACACCGCCCGTCACCCTCTTCA-AAA…
	'112;A.sp3'	-----------------------ACCCACACAGCCCGCCAGGGAATTACACCAAGCTTAAAACCCAAAGGACTTGACGGTGTCCCACCCTTCTAGAGGAGCCTGTTCTATAATCGATTCTCCCCGATCTACCTCACCGTCTCTTGAAATCCAGTCTGTATACCTCCGTCGCAAGCTTACCATGTGAACGCACCAGTGAGCCTAAAGATTCCACCTACACGTCAGGTCAAGGTGCAGCCCACGGAACGGAAAGAAATGGGCTACAATCTCTACTAGAACAAACGGAAAACTGCATGAAACACAGTTACTGAAGGCGGATTTAGTAGTAAAAAGAAAATAGAGAGTTCTTTTTAACTAGGCACTGGGACGCGTACACACCGCCCGTCACCCTCTTCA-AAT…
	'75;A.sp3'	CTATGCTTAGCCGTAAAATATTAACCCACACAGCCCGCCAGGGAATTACACCAAGCTTAAAACCCAAAGGACTTGACGGTGTCCCACCCTTCTAGAGGAGCCTGTTCTATAATCGATTCTCCCCGATCTACCTCACCGTCTCTTGAAATCCAGTCTGTATACCTCCGTCGCAAGCTTACCATGTGAACGCACCAGTGAGCCTAAAGATTCCACCCACACGTCAGGTCAAGGTGCAGCCCACGGAACGGAAAGAAATGGGCTACAATCTCTACTAGAACAAACGGAAAACTGCATGAAACACAGTTACTGAAGGCGGATTTAGTAGTAAAAAGAAAATAGAGAGTTCTTTTTAACTAGGCACTGGGACGCGTACACACCGCCCGTCACCCTCTTCA-AAA…
	'44;A.darlingtoni'	CTATGCTTAGCCGTAAAATATTAACCCACACAGCCCGCCAGGGAATTACGCCAAGCTTAAAACCCAAAGGACTTGACGGTGTCCCATCCCTCTAGAGGAGCCTGTTCTATAATCGATTCTCCCCGATCTACCTTGCCGTCCCTTGAAACCCAGTCTGTATACCTCCGTCGCAAGCTTACCATGTGAACGCA-CAGTGAGCCCAAAGATCCCACCCATACGTCAGGTCAAGGTGCAGCCCACGGAACGGAAAGAAATGGGCTACAATCTCTACTAGAACAAACGGAAAACTGCATGAAATACAGTTATTGAAGGCGGATTTAGTAGTAAGAAGAAAATAGAGAGTTCTTTTTAACAAGGCGCTGGGACGCGTACACACCGCCCGTCACCCTCTTCAAAAA…
	'133;A.darlingtoni'	CTATGCTTAGCCGTAAAATATTAACCCACACAGCCCGCCAGGGAATTACGCCAAGCTTAAAACCCAAAGGACTTGACGGTGTCCCATCCCTCTAGAGGAGCCTGTTCTATAATCGATTCTCCCCGATCTACCTTGCCGTCCCTTGAAATCCAGTCTGTATACCTCCGTCGCAAGCTTACCATGTGAACGCA-CAGTGAGCCCAAAGATCCCACCCATACGTCAGGTCAAGGTGCAGCCCACGGAACGGAAAGAAATGGGCTACAATCTCTACTAGAACAAACGGAAAACTGCATGAAATACAGTTATTGAAGGCGGATTTAGTAGTAAAAAGAAAATAGAGAGTTCTTTTTAACAAGGCGCTGGGACGCGTACACACCGCCCGTCACCCTCTTCAAAAA…
	'21;A.pandanicolus'	-------------------------CCACACAGCCCGCCAGGGAATTACGCCAAGCTTAAAACCCAAAGGACTTGACGGTGTCCCATCCCCCTAGAGGAGCCTGTTCTATAATCGATTCTCCCCGATCTACCTTGCCGTCCCTTGAAATCCAGTCTGTATACCTCCGTCGCAAGCTTACCATGTGAACGCA-TAGTGAGCCCAAAGATCCCACCCATACGTCAGGTCAAGGTGCAGCCCACGGAACGGAAAGAAATGGGCTACAATCTCTATTAGAACAAACGGAAAACTGTGTGAAATACAGTTATTGAAGGCGGATTTAGTAGTAAAAAGAAAATAGAGAGTTCTTTTTAACTAGGCGCTGGGACGCGTACACACCGCCCGTCACCCTCTTCAAAAA…
	'69;A.fafniri'	CTATGCTTAGCCATAAAATATTAACCCACACAACCCGCCAGGGAATTACACCAAGCTTAAAACCCAAAGGACTTGACGGTGTCCCATCCCCCTAGAGGAGCCTGTTCTATAATCGATTCTCCCCGATCTACCTTGCCGTCTCTTGAAATCCAGTCTGTATACCTCCGTCGCAAGCTTACCATGTGAACGCA-TAGTGAGCCCAAAGATCCCACCCATACGTCAGGTCAAGGTGCAGCCCACGGAACGGAAAGAAATGGGCTACAATCTCTACTAGAACAAACGGAAAGCTGTATGAAATACAGTCATTGAAGGCGGATTTAGTAGTAAAAAGAAAATAGAGAGTTCTTTTTAACTAGGCACTGGGACGCGTACACACCGCCCGTCACCCTCTTCAAAGA…
	'105;A.fafniri'	------TTAGCCATAAAATATTAACCCACACAACCCGCCAGGGAATTACACCAAGCTTAAAACCCAAAGGACTTGACGGTGTCCCATCCCCCTAGAGGAGCCTGTTCTATAATCGATTCTCCCCGATCTACCTTGCCGTCTCTTGAAATCCAGTCTGTATACCTCCGTCGCAAGCTTACCATGTGAACGCA-TAGTGAGCCCAAAGATCCCACCCATACGTCAGGTCAAGGTGCAGCCCACGGAACGGAAAGAAATGGGCTACAATCTCTACTAGAACAAACGGAAAGCTGTATGAAATACAGTCATTGAAGGCGGATTTAGTAGTAAAAAGAAAATAGAGAGTTCTTTTTAACTAGGCACTGGGACGCGTACACACCGCCCGTCACCCTCTTCAAAAA…
	'148;A.fafniri'	CTATGCTTAGCCATAAAATATTAACCCACACAACCCGCCAGGGAATTACACCAAGCTTAAAACCCAAAGGACTTGACGGTGTCCCATCCCCCTAGAGGAGCCTGTTCTATAATCGATTCTCCCCGATCTACCTTGCCGTCTCTTGAAATCCAGTCTGTATACCTCCGTCGCAAGCTTACCATGTGAACGCA-TAGTGAGCCCAAAGATCCCACCCATACGTCAGGTCAAGGTGCAGCCCACGGAACGGAAAGAAATGGGCTACAATCTCTACTAGAACAAACGGAAAGCTGTATGAAATACAGTCATTGAAGGCGGATTTAGTAGTAAAAAGAAAATAGAGAGTTCTTTTTAACTAGGCACTGGGACGCGTACACACCGCCCGTCACCCTCTTCAAAAA…
	'20;A.fafniri'	CTATGCTTAGCCATAAAATATTAACCCACACAACCCGCCAGGGAATTACACCAAGCTTAAAACCCAAAGGACTTGACGGTGTCCCATCCCCCTAGAGGAGCCTGTTCTATAATCGATTCTCCCCGATCTACCTTGCCGTCTCTTGAAATCCAGTCTGTATACCTCCGTCGCAAGCTTACCATGTGAACGCA-TAGTGAGCCCAAAGATCCCACCCATACGTCAGGTCAAGGTGCAGCCCACGGAACGGAAAGAAATGGGCTACAATCTCTACTAGAACAAACGGAAAGCTGTATGAAATACAGTCATTGAAGGCGGATTTAGTAGTAAAAAGAAAATAGAGAGTTCTTTTTAACTAGGCACTGGGACGCGTACACACCGCCCGTCACCCTCTTCAAAAA…
	'150;A.fafniri'	----------CCATAAAATATTAACCCACACAACCCGCCAGGGAATTACACCAAGCTTAAAACCCAAAGGACTTGACGGTGTCCCATCCCCCTAGAGGAGCCTGTTCTATAATCGATTCTCCCCGATCTACCTTGCCGTCTCTTGAAATCCAGTCTGTATACCTCCGTCGCAAGCTTACCATGTGAACGCA-TAGTGAGCCCAAAGATCCCACCCATACGTCAGGTCAAGGTGCAGCCCACGGAACGGAAAGAAATGGGCTACAATCTCTACTAGAACAAACGGAAAGCTGTATGAAATACAGTCATTGAAGGCGGATTTAGTAGTAAAAAGAAAATAGAGAGTTCTTTTTAACTAGGCACTGGGACGCGTACACACCGCCCGTCACCCTCTTCAAAAA…
	'7;A.foyas1'	CTATGCTTAGCCGTAAAATATTAACCCACACAGCCCGCCAGGGAATTACA-TAAGCTTAAAACCCAAAGGACTTGACGGTGTCCCATCCCTCTAGAGGAGCCTGTTCTATAATCGATTCTCCCCGATATACCTCACCGTTTCTTGTAATCCAGTCTGTATACCTCCGTCGCAAGCTTACCATGTGAACGTACAAGTGAGCCTAAAGATTCCACCCACACGTCAGGTCAAGGTGCAGCCTACGAAACGGAAAGAAATGGGCTACAATCTCTATTAGAACAAACGGAAAACTGTATGAAACACAGTCATTGAAGGCGGATTTAGTAGTAAAATGAAAATAGAGAATTCTTTTTAACTAGGCGCTGGGACGCGTACACACCGCCCGTCACCCTCTTCAAGAA…
	'8;A.foyas1'	CTATGCTTAGCCGTAAAATATTAACCCACACAGCCCGCCAGGGAATTACA-TAAGCTTAAAACCCAAAGGACTTGACGGTGTCCCATCCCTCTAGAGGAGCCTGTTCTATAATCGATTCTCCCCGATATACCTCACCGTTTCTTGTAATCCAGTCTGTATACCTCCGTCGCAAGCTTACCATGTGAACGTACAAGTGAGCCTAAAGATTCCACCCACACGTCAGGTCAAGGTGCAGCCTACGAAACGGAAAGAAATGGGCTACAATCTCTATTAGAACAAACGGAAAACTGTATGAAACACAGTCATTGAAGGCGGATTTAGTAGTAAAATGAAAATAGAGAATTCTTTTTAACTAGGCGCTGGGACGCGTACACACCGCCCGTCACCCTCTTCAAGAA…
	'99;A.alpestris'	CTATGCTTAGCCGTAAAATATTAACCTACACAGCCCGCCAGGGAATTACGTCAAGCTTAAAACCCAAAGGACTTGACGGTGCCCCATCCCTCTAGAGGAGCCTGTTCTATAATCGATTCTCCCCGATCTACCTCGCCGTTTCTTGAAATCCAGTCTGTATACCTCCGTCGCAAGCTTACCATGTGAACGTACCAGTGAGCCTAACGATCCCATCCACACGTCAGGTCAAGGTGCAGCCTACGGAACGGAAAGAAATGGGCTACAATCTCTATTAGAACAAACGGAAGACTGTATGAAACACAGTCACTGAAGGCGGATTTAGTAGTAAAAAGAAAATAGAGAGTTCTTTTTAACTGGGCGCTGGGACGCGTACACACCGCCCGTCACCCTCTTCAAAAA…
	'100;A.alpestris'	-TATGCTTAGCCGTAAAATATTAACCTACACAGCCCGCCAGGGAATTACGTCAAGCTTAAAACCCAAAGGACTTGACGGTGCCCCATCCCTCTAGAGGAGCCTGTTCTATAATCGATTCTCCCCGATCTACCTCGCCGTTTCTTGAAATCCAGTCTGTATACCTCCGTCGCAAGCTTACCATGTGAACGTACCAGTGAGCCTAACGATCCCATCCACACGTCAGGTCAAGGTGCAGCCTACGGAACGGAAAGAAATGGGCTACAATCTCTATTAGAACAAACGGAAGACTGTATGAAACACAGTCACTGAAGGCGGATTTAGTAGTAAAAAGAAAATAGAGAGTTCTTTTTAACTGGGCGCTGGGACGCGTACACACCGCCCGTCACCCTCTTCAAAAA…
	'98;A.alpestris'	CTATGCTTAGCCGTAAAATATTAACCTACACAGCCCGCCAGGGAATTACGTCAAGCTTAAAACCCAAAGGACTTGACGGTGCCCCATCCCTCTAGAGGAGCCTGTTCTATAATCGATTCTCCCCGATCTACCTCGCCGTTTCTTGAAATCCAGTCTGTATACCTCCGTCGCAAGCTTACCATGTGAACGTACCAGTGAGCCTAACGATCCCATCCACACGTCAGGTCAAGGTGCAGCCTACGGAACGGAAAGAAATGGGCTACAATCTCTATTAGAACAAACGGAAGACTGTATGAAACACAGTCACTGAAGGCGGATTTAGTAGTAAAAAGAAAATAGAGAGTTCTTTTTAACTGGGCGCTGGGACGCGTACACACCGCCCGTCACCCTCTTCAAAAA…
	'73;A.moranpeep'	CTATGCTTAGCCGTAAAATATTAACCCACACAGCCCGCCAGGGAATTACGCCAAGCTTAAAACCCAAAGGACTTGACGGTGTCCCATCCCTCTAGAGGAGCCTGTTCTATAATCGATTCTCCCCGATATACCTCACCGTTTCTTGAAATCCAGTCTGTATACCTCCGTCGCAAGCTTACCATGTGAACGTACCAGTGAGCCTAAAGACCACGCCCACACGTCAGGTCAAGGTGCAGCCCACGGAACGGAAAGAAATGGGCTACAATCTCTACTAGAACAAACGAAAGACTGCATGAAACACAGTCACTGAAGGCGGATTTAGTAGTAAAAAGAAAATAGAGAGTTCTTTTTAACTGGGCGCTGGGACGCGTACACACCGCCCGTCACCCTCTTCAAAAA…
	'45;A.brevicrus'	CCTAGCTTAGCCGTAAAATATTAACCCACACAGCCCGCCAGGGAATTACGTCAAGCTTAAAACCCAAAGGACTTGACGGTGTCCCATCCCTCTAGAGGAGCCTGTTCTATAATCGATTCTCCCCGATATACCTCACCGTTTCTTGAAGTCCAGTCTGTATACCTCCGTCGCAAGCTTACCATGTGAACGTACCAGTGAGCCTAAAGACCCCGTCCACACGTCAGGTCAAGGTGCAGCCCACGAAACGGAAAGAAATGGGCTACAATCTCTACTAGAACAAACGAAAGACTGCATGAAACACAGTCATTGAAGGCGGATTTAGTAGTAAAAAGAAAATAGAGAGTTCTTTTTAACTGGGCGCTGGGACGCGTACACACCGCCCGTCACCCTCTTCAAAAA…
	'92;A.M4'	CTATGCTTAGCCGTAAAATATTAACCCACACAGCCCGCCAGGGGATTACACCAAGCTTAAAACCCAAAGGACTTGACGGTGTCCCATCCCTCTAGAGGAGCCTGTTCTATAATCGATTCTCCCCGATATACCTCACCGTTTCTTGAAATCCAGCCTGTATACCTCCGTCGCAAGCTTACCATGTGAACGTACCAGTGAGCCTAAAGACCCCGTCCACACGTCAGGTCAAGGTGCAGCCCACGGAACGGAAAGAAATGGGCTACAATCTCTACTAGAACAAACGAAAGACTGCATGAAACACAGTCATTGAAGGCGGATTTAGTAGTAAAAAGAAAATAGAGAGTTCTTTTTAACTGGGCGCTGGGACGCGTACACACCGCCCGTCACCCTCTTCA-AAA…
	'149;A.brevicrus'	-------------------------------AGCCCGCCAGGGGATTACGTCAAGCTTAAAACCCAAAGGACTTGACGGTGTCCCATCCCTCTAGAGGAGCCTGTTCTATAATCGATTCTCCCCGATATACCTCACCGTTTCTTGAAATCCAGTCTGTATACCTCCGTCGCAAGCTTACCATGTGAACGTACCAGTGAGCCTAAAGACCCCGTCCACACGTCAGGTCAAGGTGCAGCCCACGAAACGGAAAGAAATGGGCTACAATCTCTACTAGAACAAACGAAAGACTGCATGAAACACAGTCATTGAAGGCGGATTTAGTAGTAAAAAGAAAATAGAGAGTTCTTTTTAACTGGGCGCTGGGACGCGTACACACCGCCCGTCACCCTCTTCA-AAA…
	'151;A.brevicrus'	------TTAGCCGTAAAATATTAACCCACACAGCCCGCCAGGGGATTACGTCAAGCTTAAAACCCAAAGGACTTGACGGTGTCCCATCCCTCTAGAGGAGCCTGTTCTATAATCGATTCTCCCCGATATACCTCACCGTTTCTTGAAATCCAGTCTGTATACCTCCGTCGCAAGCTTACCATGTGAACGTACCAGTGAGCCTAAAGACCCCGTCCACACGTCAGGTCAAGGTGCAGCCCACGAAACGGAAAGAAATGGGCTACAATCTCTACTAGAACAAACGAAAGACTGCATGAAACACAGTCATTGAAGGCGGATTTAGTAGTAAAAAGAAAATAGAGAGTTCTTTTTAACTGGGCGCTGGGACGCGTACACACCGCCCGTCACCCTCTTCA-AAA…
	'15;C.longirostris'	CTATGCTTAGTTGTAAAATATAAACTCACACAAAACGCCAGGGAATTACGCCCTACTTAAAACCCAAAGGACTTGACGGTGTCCCATCCCACTAGAGGAGCCTGTTCTATAATCGATTACCCCCGATTTACCCTACCGCCTCTTGAATCCCAGTCTGTATACCTCCGTCGCAAGCTTACCGTGTGAACGCACAAGTAAGCCAAAAGATATTACCCACACGTCAGGTCAAGGTGCAGCCCACGAAGCGGAAAGAAATGGGCTACAATTTCTATTAGAACAAACGGAAAACTGTATGAAACACAGTTACTGAAGGCGGATTTAGTAGTAAAAAAAAAGCAGAGCGTTCTTTTTAATTAGGCACTGGGACGCGTACACACCGCCCGTCACCCTCTTCAAAAA…
	'14;C.longirostris'	----GCTTAGTTGTAAAATATAAACTCACACAAAACGCCAGGGAATTACGCCCTACTTAAAACCCAAAGGACTTGACGGTGTCCCATCCCACTAGAGGAGCCTGTTCTATAATCGATTACCCCCGATTTACCCTACCGCCTCTTGAATCCCAGTCTGTATACCTCCGTCGCAAGCTTACCGTGTGAACGCACAAGTAAGCCAAAAGATATTACCCACACGTCAGGTCAAGGTGCAGCCCACGAAGCGGAAAGAAATGGGCTACAATTTCTATTAGAACAAACGGAAAACTGTATGAAACACAGTTACTGAAGGCGGATTTAGTAGTAAAAAAAAAGCAGAGCGTTCTTTTTAATTAGGCACTGGGACGCGTACACACCGCCCGTCACCCTCTTCAAAAA…
	'13;C.longirostris'	CTATGCTTAGTTGTAAAATATAAACTCACACAAAACGCCAGGGAATTACGCCCTACTTAAAACCCAAAGGACTTGACGGTGTCCCATCCCACTAGAGGAGCCTGTTCTATAATCGATTACCCCCGATTTACCCTACCGCCTCTTGAATCCCAGTCTGTATACCTCCGTCGCAAGCTTACCGTGTGAACGCACAAGTAAGCCAAAAGATATTACCCACACGTCAGGTCAAGGTGCAGCCCACGAAGCGGAAAGAAATGGGCTACAATTTCTATTAGAACAAACGGAAAACTGTATGAAACACAGTTACTGAAGGCGGATTTAGTAGTAAAAAAAAAGCAGAGCGTTCTTTTTAATTAGGCACTGGGACGCGTACACACCGCCCGTCACCCTCTTCAAAAA…
	'16;C.longirostris'	CTATGCTTAGTTGTAAAATATAAACTCACACAAAACGCCAGGGAATTACGCCCTACTTAAAACCCAAAGGACTTGACGGTGTCCCATCCCACTAGAGGAGCCTGTTCTATAATCGATTACCCCCGATTTACCCTACCGCCTCTTGAATCCCAGTCTGTATACCTCCGTCGCAAGCTTACCGTGTGAACGCACAAGTAAGCCAAAAGATATTACCCACACGTCAGGTCAAGGTGCAGCCCACGAAGCGGAAAGAAATGGGCTACAATTTCTATTAGAACAAACGGAAAACTGTATGAAACACAGTTACTGAAGGCGGATTTAGTAGTAAAAAAAAAGCAGAGCGTTCTTTTTAATTAGGCACTGGGACGCGTACACACCGCCCGTCACCCTCTTCAAAAA…
	'80;C.proboscidea'	CTATGCTTAGCTGTAAAATATAAACTTACACAAAACGCCTGGGAATTACGCCCCACTTAAAACCCAAAGGACTTGACGGTGTCCCATCCAACTAGAGGAGCCTGTTCTATAATCGATTTTCCCCGATTTACCTTACCGCCTCTTGAATCACAGTCTGTATACCTCCGTCGCAAGCTTACCGTGTGAACGCACTAGTAAGCTAAAAGATACTACCAACACGTCAGGTCAAGGTGCAGCCCACGAAGCGGGAAGAAATGGGCTACAATTTCTATTAGAACAAACGAAAAACTGTATGAAACACAGCCACTGAAGGCGGATTTAGTAGTAAAAAAAAAGCAGAGCGTTCTTTTTAACTAGGCACTGGGACGCGTACACACCGCCCGTCACCCTCTTCAAAAA…
	'32;C.proboscidea'	CTATGCTTAGCTGTAAAATATAAACTTACACAAAACGCCTGGGAATTACGCCCCACTTAAAACCCAAAGGACTTGACGGTGTCCCATCCAACTAGAGGAGCCTGTTCTATAATCGATTTTCCCCGATTTACCTTACCGCCTCTTGAATCACAGTCTGTATACCTCCGTCGCAAGCTTACCGTGTGAACGCACTAGTAAGCTAAAAGATACTACCCACACGTCAGGTCAAGGTGCAGCCCACGAAGCGGGAAGAAATGGGCTACAATTTCTATTAGAACAAACGAAAAACTGTATGAAACACAGCCACTGAAGGCGGATTTAGTAGTAAAAAAAAAGCAGAGCGTTCTTTTTAACTAGGCACTGGGACGCGTACACACCGCCCGTCACCCTCTTCAAAAA…
	'83;C.proboscidea'	CTATGCTTAGCTGTAAAATATAAACTTACACAAAACGCCTGGGAATTACGCCCCACTTAAAACCCAAAGGACTTGACGGTGTCCCATCCAACTAGAGGAGCCTGTTCTATAATCGATTTTCCCCGATTTACCTTACCGCCTCTTGAATCACAGTCTGTATACCTCCGTCGCAAGCTTACCGTGTGAACGCACTAGTAAGCTAAAAGATACTACCCACACGTCAGGTCAAGGTGCAGCCCACGAAGCGGGAAGAAATGGGCTACAATTTCTATTAGAACAAACGAAAAACTGTATGAAACACAGCCACTGAAGGCGGATTTAGTAGTAAAAAAAAAGCAGAGCGTTCTTTTTAACTAGGCACTGGGACGCGTACACACCGCCCGTCACCCTCTTCAAAAA…
	'82;C.proboscidea'	CTATGCTTAGCTGTAAAATATAAACTTACACAAAACGCCTGGGAATTACGCCCCACTTAAAACCCAAAGGACTTGACGGTGTCCCATCCAACTAGAGGAGCCTGTTCTATAATCGATTTTCCCCGATTTACCTTACCGCCTCTTGAATCACAGTCTGTATACCTCCGTCGCAAGCTTACCGTGTGAACGCACTAGTAAGCTAAAAGATACTACCCACACGTCAGGTCAAGGTGCAGCCCACGAAGCGGGAAGAAATGGGCTACAATTTCTATTAGAACAAACGAAAAACTGTATGAAACACAGCCACTGAAGGCGGATTTAGTAGTAAAAAAAAAGCAGAGCGTTCTTTTTAACTAGGCACTGGGACGCGTACACACCGCCCGTCACCCTCTTCAAAAA…
	'81;C.proboscidea'	-TATGCTTAGCTGTAAAATATAAACTTACACAAAACGCCTGGGAATTACGCCCCACTTAAAACCCAAAGGACTTGACGGTGTCCCATCCAACTAGAGGAGCCTGTTCTATAATCGATTTTCCCCGATTTACCTTACCGCCTCTTGAATCACAGTCTGTATACCTCCGTCGCAAGCTTACCGTGTGAACGCACTAGTAAGCTAAAAGATACTACCCACACGTCAGGTCAAGGTGCAGCCCACGAAGCGGGAAGAAATGGGCTACAATTTCTATTAGAACAAACGAAAAACTGTATGAAACACAGCCACTGAAGGCGGATTTAGTAGTAAAAAAAAAGCAGAGCGTTCTTTTTAACTAGGCACTGGGACGCGTACACACCGCCCGTCACCCTCTTCAAAAA…
	'33;C.proboscidea'	CTATGCTTAGCTGTAAAATATAAACTTACACAAAACGCCTGGGAATTACGCCCCACTTAAAACCCAAAGGACTTGACGGTGTCCCATCCCACTAGAGGAGCCTGTTCTATAATCGATTTTCCCCGATTTACCTTACCGCCTCTTGAACCACAGTCTGTATACCTCCGTCGCAAGCTTACCATGTGAACGCACTAGTGAGCTAAAAGATACTACCCACACGTCAGGTCAAGGTGCAACCCACGAAGCGGGAAGAAATGGGCTACAATTTCTATTAGAACAAACGAAAAGCTGTATGAAACACAGCCACTGAAGGCGGATTTAGTAGTAAAAAAAAAGCAGAGCGTTCTTTTTAACTAGGCACTGGGACGCGTACACACCGCCCGTCACCCTCTTCAAAAA…
	'50;C.proboscidea'	CTATGCTTAGCTGTAAAATATAAACTTACACAAACGCCTGGGGAATTACGCCCCACTTAAAACCCAAAGGACTTGACGGTGTCCCATCCCACTAGAGGAGCCTGTTCTATAATCGATTTTCCCCGATTTACCTTACCGCCTCTTGAACCACAGTCTGTATACCTCCGTCGCAAGCTTACCATGTGAACGCACTAGTGAGCTAAAAGATACTACCCACACGTCAGGTCAAGGTGCAGCCCACGAAGCGGGAAGAAATGGGCTACAATTTCTATTAGAACAAACGAAAAGCTGTATGAAACACAGCCACTGAAGGCGGATTTAGTAGTAAAAAAAAAGCAGAGCGTTCTTTTTAACTAGGCACTGGGACGCGTACACACCGCCCGTCACCCTCTTCAAAAA…
	'51;C.proboscidea'	CTATGCTTAGCTGTAAAATATAAACTTACACAAAACGCCTGGGAATTACGCCCCACTTAAAACCCAAAGGACTTGACGGTGTCCCATCCCACTAGAGGAGCCTGTTCTATAATCGATTTTCCCCGATTTACCTTACCGCCTCTTGAACCACAGTCTGTATACCTCCGTCGCAAGCTTACCATGTGAACGCACTAGTGAGCTAAAAGATACTACCCACACGTCAGGTCAAGGTGCAGCCCACGAAGCGGGAAGAAATGGGCTACAATTTCTATTAGAACAAACGAAAAGCTGTATGAAACACAGCCACTGAAGGCGGATTTAGTAGTAAAAAAAAAGCAGAGCGTTCTTTTTAACTAGGCACTGGGACGCGTACACACCGCCCGTCACCCTCTTCAAAAA…
	'107;C.kaugumi'	------------GTAAAATATAAACTTACACAAAACGCCCGGGAATTACGCCCTACTTAAAACCCAAAGGACTTGACGGTGTCCCACCCCACTAGAGGAGCCTGTTCTATAATCGATTACCCCCGATTTACCTTACCGCCTCTTGAACCACAGTCTGTATACCTCCGTCGCAAGCTTACCGTGTGAGCGCACCAGTAAGCTAAAAGATATTACCCACACGTCAGGTCAAGGTGCAGCCCACGAAGCGGGAAGAAATGGGCTACAATTTCTATTAGAACAAACGGAAAGCTGTATGAAACACAGCTACTGAAGGCGGATTTAGTAGTAAAAAAAAAGCAGAGCGTTCTTTTTAACCAGGCACTGGGACGCGTACACACCGCCCGTCACCCTCTTCAAAAA…
	'35;C.Kaugumi'	CTATGCTTAGTTGTAAAATATAAACTTACACAAAACGCCCGGGAATTACGCCCTACTTAAAACCCAAAGGACTTGACGGTGTCCCACCCCACTAGAGGAGCCTGTTCTATAATCGATTACCCCCGATTTACCTTACCGCCTCTTGAACCACAGTCTGTATACCTCCGTCGCAAGCTTACCGTGTGAGCGCACCAGTAAGCTAAAAGATATTACCCACACGTCAGGTCAAGGTGCAGCCCACGAAGCGGGAAGAAATGGGCTACAATTTCTATTAGAACAAACGGAAAGCTGTATGAAACACAGCTACTGAAGGCGGATTTAGTAGTAAAAAAAAAGCAGAGCGTTCTTTTTAACCAGGCACTGGGACGCGTACACACCGCCCGTCACCCTCTTCAAAAA…
	'48;C.proboscidea'	CTATGCTTAGCTGTAAAATATAAACTTACACAAAACGCCCGGGAATTACGCCCCACTTAAAACCCAAAGGACTTGACGGTGTCCCATCCCACTAGAGGAGCCTGTTCTATAATCGATTACCCCCGATTTACCTTACCGCCTCTTGAACCACAGTCTGTATACCTCCGTCGCAAGCTTACCGTGTGAACGCACTAGTAAGCTAAAAGATACTACCCACACGTCAGGTCAAGGTGCAGCCCACGAAGCGGGAAGAAATGGGCTACAATTTCTATTAGAACAAACGAAAAGCTGTATGAAACACAGCTACTGAAGGCGGATTTAGTAGTAAAAAAAAAGCAGAGCGTTCTTTTTAACTAGGCACTGGGACGCGTACACACCGCCCGTCACCCTCTTCAAAAA…
	'58;C.proboscidea'	CTATGCTTAGCTGTAAAATATAAACTTACACAAAACGCCCGGGAATTACGCCCCACTTAAAACCCAAAGGACTTGACGGTGTCCCATCCCACTAGAGGAGCCTGTTCTATAATCGATTACCCCCGATTTACCTTACCGCCTCTTGAACCACAGTCTGTATACCTCCGTCGCAAGCTTACCGTGTGAACGCACTAGTAAGCTAAAAGATATTACCCACACGTCAGGTCAAGGTGCAGCCCACGAAGCGGGAAGAAATGGGCTACAATTTCTATTAGAACAAACGAAAAGCTGTATGAAACACAGCTACTGAAGGCGGATTTAGTAGTAAAAAAAAAGCAGAGCGTTCTTTTTAACTAGGCACTGGGACGCGTACACACCGCCCGTCACCCTCTTCAAAAA…
	'29;C.proboscidea'	CTATGCTTAGCTGTAAAATATAAACTTACACAAAACGCCCGGGAATTACGCCCCACTTAAAACCCAAAGGACTTGACGGTGTCCCATCCCACTAGAGGAGCCTGTTCTATAATCGATTACCCCCGATTTACCTTACCGCCTCTTGAACCACAGTCTGTATACCTCCGTCGCAAGCTTACCGTGTGAACGCACTAGTAAGCTAAAAGATATTACCCACACGTCAGGTCAAGGTGCAGCCCACGAAGCGGGAAGAAATGGGCTACAATTTCTATTAGAACAAACGAAAAGCTGTATGAAACACAGCTACTGAAGGCGGATTTAGTAGTAAAAAAAAAGCAGAGCGTTCTTTTTAACTAGGCACTGGGACGCGTACACACCGCCCGTCACCCTCTTCAAAAA…
	'62;C.proboscidea'	CTATGCTTAGCTGTAAAATATAAACTTACACAAAACGCCCGGGAATTACGCCCCACTTAAAACCCAAAGGACTTGACGGTGTCCCATCCCACTAGAGGAGCCTGTTCTATAATCGATTACCCCCGATTTACCTTACCGCCTCTTGAACCACAGTCTGTATACCTCCGTCGCAAGCTTACCGTGTGAACGCACTAGTAAGCTAAAAGATATTACCCACACGTCAGGTCAAGGTGCAGCCCACGAAGCGGGAAGAAATGGGCTACAATTTCTATTAGAACAAACGAAAAGCTGTATGAAACACAGCTACTGAAGGCGGATTTAGTAGTAAAAAAAAAGCAGAGCGTTCTTTTTAACTAGGCACTGGGACGCGTACACACCGCCCGTCACCCTCTTCAAAAA…
	'57;C.proboscidea'	CTATGCTTAGCTGTAAAATATAAACTTACACAAAACGCCCGGGAATTACGCCCCACTTAAAACCCAAAGGACTTGACGGTGTCCCATCCCACTAGAGGAGCCTGTTCTATAATCGATTACCCCCGATTTACCTTACCGCCTCTTGAACCACAGTCTGTATACCTCCGTCGCAAGCTTACCGTGTGAACGCACTAGTAAGCTAAAAGATACTACCCACACGTCAGGTCAAGGTGCAGCCCACGAAGCGGGAAGAAATGGGCTACAATTTCTATTAGAACAAACGAAAAGCTGTATGAAACACAGCTACTGAAGGCGGATTTAGTAGTAAAAAAAAAGCAGAGCGTTCTTTTTAACTAGGCACTGGGACGCGTACACACCGCCCGTCACCCTCTTCAAAAA…
	'28;C.proboscidea'	CTATGGTTAGCTGTAAAATATAAACTTACACAAAACGCCCGGGAATTACGCCCCACTTAAAACCCAAAGGACTTGACGGTGTCCCATCCCACTAGAGGAGCCTGTTCTATAATCGATTACCCCCGATTTACCTTACCGCCTCTTGAACCACAGTCTGTATACCTCCGTCGCAAGCTTACCGTGTGAACGCACTAGTAAGCTAAAAGATACTACCCACACGTCAGGTCAAGGTGCAGCCCACGAAGCGGGAAGAAATGGGCTACAATTTCTATTAGAACAAACGAAAAGCTGTATGAAACACAGCTACTGAAGGCGGATTTAGTAGTAAAAAAAAAGCAGAGCGTTCTTTTTAACTAGGCACTGGGACGCGTACACACCGCCCGTCACCCTCTTCAAAAA…
	'11;C.proboscidea'	---------------AAATATAAACTTACACAAAACGCCCGGGAATTACGCCCCACTTAAAACCCAAAGGACTTGACGGTGTCCCATCCCACTAGAGGAGCCTGTTCTATAATCGATTACCCCCGATTTACCTTACCGCCTCTTGAACCACAGTCTGTATACCTCCGTCGCAAGCTTACCGTGTGAACGCACTAGTAAGCTAAAAGATACTACCCACACGTCAGGTCAAGGTGCAGCCCACGAAGCGGGAAGAAATGGGCTACAATTTCTATTAGAACAAACGAAAAGCTGTATGAAACACAGCTACTGAAGGCGGATTTAGTAGTAAAAAAAAAGCAGAGCGTTCTTTTTAACTAGGCACTGGGACGCGTACACACCGCCCGTCACCCTCTTCAAAAA…
	'23;C.gracilirostris'	----------------------------------------GGGAATTACGCCAAGCTTAAAACCCAAAGGACTTGACGGTGTCCCATCCCCCTAGAGGAGCCTGTTCTATAATCGATTATCCCCGATTTACCTCACCACCTCTTGAACCCCAGTCTGTATACCTCCGTCGAAAGCTTACCCTGTGAACGCACCAGTAAGCTAAGAGATATTACCTATACGTCAGGTCAAGGTGCAGCCAACGAGGCGGAAAGAAATGGGCTACAATTTCTACTAGAACAAACGAAAGGCTGCATGAAACACAGCCGCTGAAGGCGGATTTAGAAGTAAAAAGAAAATAGAGAGTTCTTTTTAAATAGGCACTGGGACGCGTACACACCGCCCGTCACCCTCTTCAGAAA…
	'87;C.gracilirostris'	CTATGCCTAGCTGTAAAATATTTACCCACACAAACCACCAGGGAATTACGCCAAGCTTAAAACCCAAAGGACTTGACGGTGTCCCATCCCCCTAGAGGAGCCTGTTCTATAATCGATTATCCCCGATTTACCTCACCACCTCTTGAACCCCAGTCTGTATACCTCCGTCGCAAGCTTACCTTGTGAACGCACCAGTAAGCTAAAAGATATTACCCACACGTCAGGTCAAGGTGCAGCCAACGAGGCGGAAAGAAATGGGCTACAATTTCTACTAGAACAAACGAAAGACTGCATGAAACACAGCCACTGAAGGCGGATTTAGAAGTAAAAAGAAAATAGAGAGTTCTTTTTAAATAGGCACTGGGACGCGTACACACCGCCCGTCACCCTCTTCAAAAA…
	'25;C.gracilirostris'	CTATGCCTAGCTGTAAAATATTTACCCACACAAACCACCAGGGAATTACGCCAAGCTTAAAACCCAAAGGACTTGACGGTGTCCCATCCCCCTAGAGGAGCCTGTTCTATAATCGATTATCCCCGATTTACCTCACCACCTCTTGAACCCCAGTCTGTATACCTCCGTCGCAAGCTTACCCTGTGAACGCACCAGTAAGCTAAAAGATATTACCCACACGTCAGGTCAAGGTGCAGCCAACGAGGCGGAAAGAAATGGGCTACAATTTCTACTAGAACAAACGAAAGGCTGCATGAAACACAGCCACTGAAGGCGGATTTAGAAGTAAAAAGAAAATAGAGAGTTCTTTTTAAATAGGCACTGGGACGCGTACACACCGCCCGTCACCCTCTTCAGAAA…
	'26;C.gracilirostris'	CTATGCCTAGCTGTAAAATATTTACCCACACAAACCACCAGGGAATTACGCCAAGCTTAAAACCCAAAGGACTTGACGGTGTCCCATCCCCCTAGAGGAGCCTGTTCTATAATCGATTATCCCCGATTTACCTCACCACCTCTTGAACCCCAGTCTGTATACCTCCGTCGCAAGCTTACCCTGTGAACGCACCAGTAAGCTAAAAGATATTACCCACACGTCAGGTCAAGGTGCAGCCAACGAGGCGGAAAGAAATGGGCTACAATTTCTACTAGAACAAACGAAAGGCTGCATGAAACACAGCCACTGAAGGCGGATTTAGAAGTAAAAAGAAAATAGAGAGTTCTTTTTAAATAGGCACTGGGACGCGTACACACCGCCCGTCACCCTCTTCAGAAA…
	'91;C.burtoni'	CTATGCTTAGCTGTAAAATATTAACCCACACAAACCGCCAGGGAATAACGCCAAGCTTAAAACCCAAAGGACTTGACGGTGTCCCATCCCACTAGAGGAGCCTGTTCTATAATCGATTCTCCCCGATTTACCTCACCACTTCTTGAAGTCCAGTCTGTATACCTCCGTCGCAAGCTTACCGTATGAACGCGCTAGTGAGCTAAAAGATATTATCAACACGTCAGGTCAAGGTGCAACCCACGAAGCGGAAAGAAATGGGCTACAATCTCTATTAGAACAAACGGAAGACTGTATGAAATACAGCTACTAAAGGTGGATTTAGTAGTAAAAAGAAACTAGAGAGTTCTTTTTAACTAGGCCCTGGAACGCGTACACACCGCCCGTCACCCTCTTCAAAAA…
	'AW18;C.burtoni'	CTATGCTTAGCTGTAAAATATTAACTTACACAAACCGCCAGGGAATAACGCCAAGCTTAAAACCCAAAGGACTTGACGGTGTCCCACCCTCCTAGAGGAGCCTGTTCTATAATCGATTCTCCCCGATTTACCTCACCACTTCTTGAAACCCAGTCTGTATACCTCCGTCGCAAGCTTACCGTATGAACGCGCTAGTGGGCCAAAAGATACTATCAACACGTCAGGTCAAGGTGCAGCCCACGAAGTGGAAAGAAATGGGCTACAATCTCTATTAGAACAAACGGAAGACTGTATGAAATACAACTACTAAAGGCGGATTTAGCAGTAAAAAGAAACTAGAGAGTTCTTTTTAACTAGGCACTGGAACGCGTACACACCGCCCGTCACCCTCTTCAAAAA…
	'76;C.burtoni'	CTATGCTTAGCTGTAAAATATTAACTTACACAAACCGCCAGGGAATAACGCCAAGCTTAAAACCCAAAGGACTTGACGGTGTCCCACCCTCCTAGAGGAGCCTGTTCTATAATCGATTCTCCCCGATTTACCTCACCACTTCTTGAAACCCAGTCTGTATACCTCCGTCGCAAGCTTACCGTATGAACGCGCTAGTGGGCCAAAAGATACTATCAACACGTCAGGTCAAGGTGCAGCCCACGAAGTGGAAAGAAATGGGCTACAATCTCTATTAGAACAAACGGAAGACTGTATGAAATACAACTACTAAAGGCGGATTTAGCAGTAAAAAGAAACTAGAGAGTTCTTTTTAACTAGGCACTGGAACGCGTACACACCGCCCGTCACCCTCTTCAAAAA…
	'155;C.purari'	-TATGCCTAGCTGTAAAATATTTACTTACACAAACCGCCAGGGAATTACACCAAGCTTAAAACCCAAAGGACTTGACGGTGTCCCATCCCCCTAGAGGAGCCTGTTCTATAATCGATTCTCCCCGATTTACCCCACCACTTCTTGAAACCCAGTCTGTATACCTCCGTCGCAAGCTTACCGTATGAACGCACTAGTAGGCAAAAAGATTTTATCAACACGTCAGGTCAAGGTGCAGCCTACGAAGTGGAAAGAAATGGGCTACAATCTCTATTAGAATAAACGGAAGGCTGTATGAAACACAGCCAC-TAAGGCGGATTTAGAAGTAAAAAGAAAATAGAGAGTTCTTTTTAACTAGGCCCTGGGACGCGTACACACCGCCCGTCACCCTCTTTAAAAA…
	'156;C.purari'	CTATGCCTAGCTGTAAAATATTTACTTACACAAACCGCCAGGGAATTACACCAAGCTTAAAACCCAAAGGACTTGACGGTGTCCCATCCCCCTAGAGGAGCCTGTTCTATAATCGATTCTCCCCGATTTACCCCACCACTTCTTGAAACCCAGTCTGTATACCTCCGTCGCAAGCTTACCGTATGAACGCACTAGTAGGCAAAAAGATTTTATCAACACGTCAGGTCAAGGTGCAGCCTACGAAGTGGAAAGAAATGGGCTACAATCTCTATTAGAATAAACGGAAGGCTGTATGAAACACAGCCAC-TAAGGCGGATTTAGAAGTAAAAAGAAAATAGAGAGTTCTTTTTAACTAGGCCCTGGGACGCGTACACACCGCCCGTCACCCTCTTTAAAAA…
	'77;C.porgera'	CTATGCCTAGCTATAAAATATTAACCCACACAAACCGCCAGGGAATTACGCCAAACTTAAAACCCAAAGGACTTGACGGTGTCCCATCCCCCTAGAGGAGCCTGTTCTATAATCGATTCTCCCCGATCTACCTCACCACTTCTTGAAACCCAGTCTGTATACCTCCGTCGCAAGCTTACCGCATGAACGTACCAGTAAGCCAAAAGATTTTATCCATACGTCAGGTCAAGGTGCAGCCCACGAAGCGGAAAGAAATGGGCTACAATCTCTACTAGAACAAACGGAAGACTGTATGAAACACAGCTACTAAAGGCGGATTTAGAAGTAAAAAGAAAATAGAGAGTTCTTTTTAACTAGGCACTGGGACGCGTACACACCGCCCGTCACCCTCTTCAAAAA…
	'93;C.porgera'	CTATGCCTAGCTATAAAATATTAACCCACACAAACCGCCAGGGAATTACGCCAAACTTAAAACCCAAAGGACTTGACGGTGTCCCATCCCCCTAGAGGAGCCTGTTCTATAATCGATTCTCCCCGATCTACCTCACCACTTCTTGAACCACAGTCTGTATACCTCCGTCGCAAGCTTACCGCATGAACGTACCAGTAAGCCAAAAGATTTTATCCATACGTCAGGTCAAGGTGCAGCCCACGAAGCGGAAAGAAATGGGCTACAATCTCTACTAGAACAAACGGAAGACTGTATGAAACACAGCTACTAAAGGCGGATTTAGAAGTAAAAAGAAAATAGAGAGTTCTTTTTAACTAGGCACTGGGACGCGTACACACCGCCCGTCACCCTCTTCAAAAA…
	'125;C.grylloides'	------TCAGCTGTAAAATATTAACCCACACAAACCACCAGGGAATTACGCCAAGCTTAAAACCCAAAGGACTTGACGGTGTTCCATCCCCCTAGAGGAGCCTGTTCTATAATCGATTTTCCCCGATCTACCTTACCGCCTTTTGAACACCAGTCTGTATACCTCCGTCGTAAGCTTACCGTGTGAACGCACCAGTAAGCCAAAAGATACTACCCACACGTCAGGTCAAGGTGCAGCCTACAAAGCGGGAAGAAATGGGCTACAATCTCTACTAGAACAAACGGAAGACTGCATGAAACACAGCC--TGAAGGCGGATTTAGCAGTAAAAAGAAAACAGAGAGTTCTTTTTAACCGGGCACTGGAACGCGTACACACCGCCCGTCACCCTCTTTAAAAA…
	'ZMB70359;C.microps'	---------------------------------------------------------------------------------------------------------TCTATAATCGATTCCCCCCGATCTACCTCACCACTTCTTGAT-CCCAGTCTATATACCTCCGTCGTAAGCTTACCGTGTGAACGCACTAGTAGGCTAAAAGATTTCACCCATACGTCAGGTCAAGGTGTAGCCTACGAAGCGGAAAGAAATGGGCTACAATCTCTACTAGAACAAACGGAAAGCTGCATGAAACACAGCTTCTGAAGGCGGATTTAGTAGTAAAAAGAAAATAGAGCGTTCTTTTTAACCAGGCACTGGGACGCGTACACACCGCCCGTCACCCTCTTCATAAA…
	'ZMB70360;C.microps'	------------------------------------ACCAGGGAATTACGCCAAGCTTAAAACCCAAAGGACTTGACGGTATCCTATCCCCCTAGAGGAGCCTGTTCTATAATCGATTCCCCCCGATCTACCTCACCACTTCTTGAT-CCCAGTCTATATACCTCCGTCGTAAGCTTACCGTGTGAACGCACTAGTAGGCTAAAAGATTTCACCCATACGTCAGGTCAAGGTGTAGCCTACGAAGCGGAAAGAAATGGGCTACAATCTCTACTAGAACAAACGGAAAGCTGCATGAAACACAGCTTCTGAAGGCGGATTTAGTAGTAAAAAGAAAATAGAGCGTTCTTTTTAACCAGGCACTGGGACGCGTACACACCGCCCGTCACCCTCTTCATAAA…
	'123;C.epirrhinos'	------TTAGCTGTAAAATATTAACCTACACAAACCACCCGGGAATTACACCAAGCTTAAAACCCAAAGGACTTGACGGTGTCCTATCCCCCTAGAGGAGCCTGTTCTATTATCGATTCTCCCCGATTTACCTCACCGCCTCTTGAC-TCCAGTCTGTATACCTCCGTCGCAAGCTTACCGTGTGAACGCACCAGTAAGCCAAAAGATCCCACCCACACGTCAGGTCAAGGTGCAGCCCACGAAGCGGAAAGAAATGGGCTACAATTTCTACTAGAACAAACGGAAAACTGTATGAAACACAGTTACTGAAGGCGGATTTAGTAGTAAAAAGAAAGTAGAGTGTTCTTTTTAATCAGGCGCTGGGACGCGTACACACCGCCCGTCACCCTCTTCAAAAA…
	'124;C.epirrhinos'	------------GTAAAATATTAACCTACACAAACCACCCGGGAATTACACCAAGCTTAAAACCCAAAGGACTTGACGGTGTCCTATCCCCCTAGAGGAGCCTGTTCTATTATCGATTCTCCCCGATTTACCTCACCGCCTCTTGAC-TCCAGTCTGTATACCTCCGTCGCAAGCTTACCGTGTGAACGCACCAGTAAGCCAAAAGATCCCACCCACACGTCAGGTCAAGGTGCAGCCCACGAAGCGGAAAGAAATGGGCTACAATTTCTACTAGAACAAACGGAAAACTGTATGAAACACAGTTACTGAAGGCGGATTTAGTAGTAAAAAGAAAGTAGAGTGTTCTTTTTAATCAGGCGCTGGGACGCGTACACACCGCCCGTCACCCTCTTCAAAAA…
	'3;C.nigrescens'	----GCTCAGCTGTAAAACATTAACCTACACAAACCACCCGGGAATTACGCCAAGCTTAAAACCCAAAGGACTTGACGGTGTCCCATCCCCCTAGAGGAGCCTGTTCTATAATCGATTCTCCCCGATTTACCTCACCGCCTCTTGAC-TCCAGTCTGTATACCTCCGTCGCAAGCTTACCGTGTGAACGCACAAGTGGGCTAAAAGATCTTATCCACACGTCAGGTCAAGGTGCAGCCCACGAAGCGGAAAGAAATGGGCTACAATTTCTACTAGAACAAACGGAAAACTGTATGAAACACAGTTGCTGAAGGCGGATTTAGTAGTAAAAAGAAAGTAGAGCGTTCTTTTTAACCAGACCCTGGGACACGTACACACCGCCCGTCACCCTCTTCAAAAA…
	'ZMB70354;C.nigrescens'	------------------------------------ACCCGGGAATTACGCCAAGCTTAAAACCCAAAGGACTTGACGGTGTCCCATCCCCCTAGAGGAGCCTGTTCTATAATCGATTCTCCCCGATTTACCTCACCGCCTCTTGAC-TCCAGTCTGTATACCTCCGTCGCAAGCTTACCGTGTGAACGCACAAGTAGGCTAAAAGATCTTATCCACACGTCAGGTCAAGGTGCAGCCCACGAAGCGGAAAGAAATGGGCTACAATTTCTACTAGAACAAACGGAAAACTGTATGAAACACAGTTGCTGAAGGCGGATTTAGTAGTAAAAAGAAAATAGAGCGTTCTTTTTAACCAGACCCTGGGACGCGTACACACCGCCCGTCACCCTCTTCAAAAA…
	'78;C.sp4foyas'	--------------------TTAACCTACACCAACCACCCGGGAATTACGCCAAGCTTAAAACCCAAAGGACTTGACGGTGTCCTATCCCCCTAGAGGAGCCTGTTCTATAATCGATACCCCCCGATCTACCTCACCGCTTCTTGAC-ATCAGTCTGTATACCTCCGTCGCAAGCTTACCGTGTGAACGCACCAGTAAGCTAAAAGATTCCACCTACACGTCAGGTCAAGGTGCAACCTACGAAACGGAAAGAAATGGGCTACAATCTCTACTAGAACAAACGGAAAACTGTATGAAATACAGTTACTGAAGGCGGATTTAGTAGTAAAAAGAAAATAGAGTGTTCTTTTTAACCAGGCACTGGGACGCGTACACACCGCCCGTCACCCTCTTCAAAAA…
	'79;C.sp4foyas'	--------------------TTAACCTACACAAACCACCCGGGAATTACGCCAAGCTTAAAACCCAAAGGACTTGACGGTGTCCTATCCCCCTAGAGGAGCCTGTTCTATAATCGATACCCCCCGATCTACCTCACCGCTTCTTGAC-ATCAGTCTGTATACCTCCGTCGCAAGCTTACCGTGTGAACGCACCAGTAAGCTAAAAGATTCCACCTACACGTCAGGTCAAGGTGCAACCTACGAAACGGAAAGAAATGGGCTACAATCTCTACTAGAACAAACGGAAAACTGTATGAAATACAGTTACTGAAGGCGGATTTAGTAGTAAAAAGAAAATAGAGTGTTCTTTTTAACCAGGCACTGGGACGCGTACACACCGCCCGTCACCCTCTTCAAAAA…
	'65;C.rostellifer'	CTATGCTTAGCTGTAAAATATTAACCTACACCAACCACCCGGGAATTASGCCAAGCTTAAAACCCAAAGGACTTGACGGTGTCCTATCCCCCTAGAGGAGCCTGTTSTATAATCGATTCCCCCCGATCTACCTCACCACTTCTTGACACCCAGCCTGTATACCTCYGTSGCAAGCTTACCGTGTGAGCGCACCAGTGAGCTAAAAGATATCACCCATACGTCAGGTCAAGGTGCAGCGTACGAAGCGGAAAGAAATGGGGTACAATCTCTACTAGAACAAACGGAAAACTGTGTAAAACACAGTTACTGAAGGCGGATTTAGTAGTAAAAAGAAAATAGAGTGTTCTTTTTAACCAGGCACTGGGACGCGTACACACCGCCCGTCACCCTCTTCAAAAA…
	'64;C.rostellifer'	---------------------------ACACCAACCACCCGGGAATTACGCCAAGCTTAAAACCCAAAGGACTTGACGGTGTCCTATCCCCCTAGAGGAGCCTGTTCTATAATCGATTCCCCCCGATCTACCTCACCACTTCTTGACACCCAGCCTGTATACCTCCGTCGCAAGCTTACCGTGTGAACGCACCAGTGAGCTAAAAGATATCACCCATACGTCAGGTCAAGGTGCAGCCTACGAAGCGGAAAGAAATGGGCTACAATCTCTACTAGAACAAACGGAAAACTGTGTAAAACACAGTTACTGAAGGCGGATTTAGTAGTAAAAAGAAAATAGAGCGTTCTTTTTAACCAGGCACTGGGACGCGTACACACCGCCCGTCACCCTCTTCAAAAA…
	'108;C.rostellifer'	------TTAGCTGTAAAATATTAACCTACACCAACCACCCGGGAATTACGCCAAGCTTAAAACCCAAAGGACTTGACGGTGTCCTATCCCCCTAGAGGAGCCTGTTCTATAATCGATTCCCCCCGATCTACCTCACCACTTCTTGACACCCAGCCTGTATACCTCCGTCGCAAGCTTACCGTGTGAGCGCACCAGTGAGCTAAAAGATATCACCCATACGTCAGGTCAAGGTGCAGCCTACGAAGCGGAAAGAAATGGGCTACAATCTCTACTAGAACAAACGGAAAACTGTGTAAAACACAGTTACTGAAGGCGGATTTAGTAGTAAAAAGAAAATAGAGTGTTCTTTTTAACCAGGCACTGGGACGCGTACACACCGCCCGTCACCCTCTTCAAAAA…
	'27;C.rostellifer'	CTATGCTTAGCTGTAAAATATTAACCTACACCAACCACCCGGGAATTACGCCAAGCTTAAAACCCAAAGGACTTGACGGTGTCCTATCCCCCTAGAGGAGCCTGTTCTATAATCGATTCCCCCCGATCTACCTCACCACTTCTTGACACCCAGCCTGTATACCTCCGTCGCAAGCTTACCGTGTGAGCGCACCAGTGAGCTAAAAGATATCACCCATACGTCAGGTCAAGGTGCAGCCTACGAAGCGGAAAGAAATGGGCTACAATCTCTACTAGAACAAACGGAAAACTGTGTAAAACACAGTTACTGAAGGCGGATTTAGTAGTAAAAAGAAAATAGAGTGTTCTTTTTAACCAGGCACTGGGACGCGTACACACCGCCCGTCACCCTCTTCAAAAA…
	'ZMB70342;C.amomani'	------------------------------------ACCAGGGAATTACGCCAAGCTTAAAACCCAAAGGACTTGACGGTGTCCCATCCCCCTAGAGGAGCCTGTTCTATAATCGATTTCCCCCGATCTACCTCACCGCTTCTCGAACCCCAGTCTGTATACCTCCGTCGCAAGCTTACCGTGTGAGCGCACTAGTAAGCTAAAAGATTCCACCTACACGTCAGGTCAAGGTGCAGCCTATGGAGCGGAAAGAAATGGGCTACAATCTCTACTAGAACAAACGGAAAGCTGTATGAAACACAGCTACTGAAGGCGGATTTAGTAGTAAAAAGAAAACAGAGTGTTCTTTTTAACCAGGCACTGGGACGCGTACACACCGCCCGTCACCCTCTTCAAAAA…
	'ZMB70348;C.arndatorum'	-------------------------------------------AATTACGCCAAGCTTAAAACCCAAAGGACTTGACGGTGTCCCATCCCCCTAGAGGAGCCTGTTCTATAATCGATTCCCCCCGATCCACCCCACCGCTTCTTGACACCCAGTCTGTATACCTCCGTCGCAAGCTTACCGTGTGAACGCACTAGTAAGCTAAAAGATTCCACCCACACGTCAGGTCAAGGTGCAGCCTACGAAGCGGAAAGAAATGGGCTACAATCTCTACTAGAACAAACGAAAAACTGTATGAAACACAGTTACTGAAGGCGGATTTAGTAGTAAAAAGAAAGCAGAGCGTTCTTTTTAACCAGGCACTGGGACGCGTACACACCGCCCGTCACCCTCTTCAAAAA…
	'ZMB70346;C.arndatorum'	------------------------------------ACCCGGGAATTACGCCAAGCTTAAAACCCAAAGGACTAGACGGTGTCCCATCCCCCTAGAGGAGCCTGTTCTATAATCGATTCCCCCCGATCCACCCCACCGCTTCTTGACACCCAGTCTGTATACCTCCGTCGCAAGCTTACCGTGTGAACGCACTAGTAAGCTAAAAGATTCCACCCACACGTCAGGTCAAGGTGCAGCCTACGAAGCGGAAAGAAATGGGCTACAATCTCTACTAGAACAAACGAAAAACTGTATGAAACACAGTTACTGAAGGCGGATTTAGTAGTAAAAAGAAAGCAGAGCGTTCTTTTTAACCAGGCACTGGGACGCGTACACACCGCCCGTCACCCTCTTCAAAAA…
	'ZMB70352;C.arndatorum'	------------------------------------ACCCGGGAATTACGCCAAGCTTAAAACCCAAAGGACTTGACGGTGTCCCATCCCCCTAGAGGAGCCTGTTCTATAATCGATTCCCCCCGATCCACCCCACCGCTTCTTGACACCCAGTCTGTATACCTCCGTCGCAAGCTTACCGTGTGAACGCACTAGTAAGCTAAAAGATTCCACCCACACGTCAGGTCAAGGTGCAGCCTACGAAGCGGAAAGAAATGGGCTACAATCTCTACTAGAACAAACGAAAAACTGTATGAAACACAGTTACTGAAGGCGGATTTAGTAGTAAAAAGAAAGCAGAGCGTTCTTTTTAACCAGGCACTGGGACGCGTACACACCGCCCGTCACCCTCTTCAAAAA…
	'94;A.exclamitans'	---------------------------------------------------------------------------------------------------------------------------------------------------------------------------------------------------------------------------------------------------------------------------------------------------------------------------------------------------------------------------------------------------------------…
	'103;A.tuberculus'	---------------------------------------------------------------------------------------------------------------------------------------------------------------------------------------------------------------------------------------------------------------------------------------------------------------------------------------------------------------------------------------------------------------…
	'102;A.tuberculus'	---------------------------------------------------------------------------------------------------------------------------------------------------------------------------------------------------------------------------------------------------------------------------------------------------------------------------------------------------------------------------------------------------------------…
	'111;A.sp4'	---------------------------------------------------------------------------------------------------------------------------------------------------------------------------------------------------------------------------------------------------------------------------------------------------------------------------------------------------------------------------------------------------------------…
	'74;A.sp4'	---------------------------------------------------------------------------------------------------------------------------------------------------------------------------------------------------------------------------------------------------------------------------------------------------------------------------------------------------------------------------------------------------------------…
	'144;A.brevicrus'	---------------------------------------------------------------------------------------------------------------------------------------------------------------------------------------------------------------------------------------------------------------------------------------------------------------------------------------------------------------------------------------------------------------…
	'152;A.brevicrus'	---------------------------------------------------------------------------------------------------------------------------------------------------------------------------------------------------------------------------------------------------------------------------------------------------------------------------------------------------------------------------------------------------------------…
	'132;A.sp3'	---------------------------------------------------------------------------------------------------------------------------------------------------------------------------------------------------------------------------------------------------------------------------------------------------------------------------------------------------------------------------------------------------------------…
	'134;A.sp3'	---------------------------------------------------------------------------------------------------------------------------------------------------------------------------------------------------------------------------------------------------------------------------------------------------------------------------------------------------------------------------------------------------------------…
	'89;A.sp3'	---------------------------------------------------------------------------------------------------------------------------------------------------------------------------------------------------------------------------------------------------------------------------------------------------------------------------------------------------------------------------------------------------------------…
	'145;A.spjuha'	---------------------------------------------------------------------------------------------------------------------------------------------------------------------------------------------------------------------------------------------------------------------------------------------------------------------------------------------------------------------------------------------------------------…
	'22;A.pandanicolus'	---------------------------------------------------------------------------------------------------------------------------------------------------------------------------------------------------------------------------------------------------------------------------------------------------------------------------------------------------------------------------------------------------------------…
	'131;A.darlingtoni'	---------------------------------------------------------------------------------------------------------------------------------------------------------------------------------------------------------------------------------------------------------------------------------------------------------------------------------------------------------------------------------------------------------------…
	'88;A.darlingtoni'	---------------------------------------------------------------------------------------------------------------------------------------------------------------------------------------------------------------------------------------------------------------------------------------------------------------------------------------------------------------------------------------------------------------…
	'106;A.fafniri'	---------------------------------------------------------------------------------------------------------------------------------------------------------------------------------------------------------------------------------------------------------------------------------------------------------------------------------------------------------------------------------------------------------------…
	'61;A.siegfriedi'	---------------------------------------------------------------------------------------------------------------------------------------------------------------------------------------------------------------------------------------------------------------------------------------------------------------------------------------------------------------------------------------------------------------…
	'114;A.siegfriedi'	---------------------------------------------------------------------------------------------------------------------------------------------------------------------------------------------------------------------------------------------------------------------------------------------------------------------------------------------------------------------------------------------------------------…
	'117;A.siegfriedi'	---------------------------------------------------------------------------------------------------------------------------------------------------------------------------------------------------------------------------------------------------------------------------------------------------------------------------------------------------------------------------------------------------------------…
	'135;C.sp4foyas'	---------------------------------------------------------------------------------------------------------------------------------------------------------------------------------------------------------------------------------------------------------------------------------------------------------------------------------------------------------------------------------------------------------------…
	'24;C.gracilirostris'	---------------------------------------------------------------------------------------------------------------------------------------------------------------------------------------------------------------------------------------------------------------------------------------------------------------------------------------------------------------------------------------------------------------…
;
end;
